# Supplementary material for: Regional sex differences in human cortical anatomy vary in their morphometric bases and overlap with sex chromosomal and gonadal influences
Source: Nat Commun. 2026 Jun 13;17:7503. doi: 10.1038/s41467-026-74274-8 (PMC13408908; doi:10.1038/s41467-026-74274-8)
Supplement: Supplementary file 4 — Source Data [file 41467_2026_74274_MOESM4_ESM.xlsx]

## Sheet: Figure 1 HCP
ROI Number	ROI ID	ROI Annotation		Cortical Volume				Surface Area				Cortical Thickness
				Standardized effect size (female vs. male)	p value	FDR p value		Standardized effect size (female vs. male)	p value	FDR p value		Standardized effect size (female vs. male)	p value	FDR p value
1	L_V1	Primary Visual Cortex		-0.151576	0.068745	0.022243		-0.128211	0.114263	0.039675		0.097307	0.186661	0.085035
2	L_MST	Medial Superior Temporal Area		-0.005543	0.967096	0.937546		0.02553	0.817723	0.717779		0.083519	0.269772	0.142867
3	L_V6	Sixth Visual Area		0.076297	0.432559	0.264341		0.034515	0.730717	0.602841		0.042211	0.571134	0.444215
4	L_V2	Second Visual Area		-0.102201	0.203815	0.101652		-0.100816	0.173015	0.071417		0.059796	0.393039	0.253596
5	L_V3	Third Visual Area		-0.058887	0.462502	0.299342		-0.100886	0.151661	0.059096		-0.046029	0.464778	0.32018
6	L_V4	Fourth Visual Area		-0.171421	0.019736	0.004057		-0.119925	0.086216	0.027781		-0.057716	0.369096	0.221458
7	L_V8	Eighth Visual Area		-0.110694	0.219823	0.116018		-0.223097	0.003837	0.000369		0.175766	0.012084	0.002954
8	L_4	Primary Motor Cortex		0.060039	0.439237	0.275519		0.048526	0.516134	0.354125		0.033277	0.632658	0.514913
9	L_3b	Primary Sensory Cortex		0.156917	0.029526	0.007135		0.057994	0.429209	0.280178		-0.106269	0.134953	0.056262
10	L_FEF	Frontal Eye Fields		0.027944	0.804984	0.686568		-0.032206	0.759977	0.641758		0.110532	0.124357	0.050779
11	L_PEF	Premotor Eye Field		-0.060691	0.575839	0.407886		-0.091887	0.332837	0.189664		0.081591	0.300075	0.170042
12	L_55b	Area 55b		0.05504	0.584742	0.419065		0.00187	0.986544	0.977197		0.018956	0.801699	0.741572
13	L_V3A	Area V3A		0.128894	0.116874	0.045451		0.182814	0.026884	0.005227		-0.067442	0.366589	0.218935
14	L_RSC	RetroSplenial Complex		-0.219194	0.003406	0.000378		-0.09606	0.236354	0.113581		-0.270663	0.000121	1.3e-05
15	L_POS2	Parieto-Occipital Sulcus Area 2		-0.003547	0.974953	0.954728		0.036544	0.712095	0.561764		-0.051685	0.47899	0.339406
16	L_V7	Seventh Visual Area		0.330942	8.4e-05	4e-06		0.355529	3.1e-05	1e-06		-0.022955	0.750853	0.682025
17	L_IPS1	IntraParietal Sulcus Area 1		0.398213	1e-06	0		0.403478	1e-06	0		-0.002869	0.966966	0.959629
18	L_FFC	Fusiform Face Complex		-0.297331	4.4e-05	2e-06		-0.200221	0.004699	0.000509		-0.142303	0.030903	0.009443
19	L_V3B	Area V3B		0.282323	0.000574	4e-05		0.315445	9.6e-05	3e-06		-0.066624	0.377995	0.233097
20	L_LO1	Area Lateral Occipital 1		-0.208265	0.01434	0.00239		-0.182386	0.022716	0.004076		0.120812	0.0938	0.035957
21	L_LO2	Area Lateral Occipital 2		-0.123519	0.149521	0.063546		-0.193692	0.007363	0.0009		0.095862	0.228749	0.112578
22	L_PIT	Posterior InferoTemporal		-0.247864	0.003228	0.000332		-0.160712	0.040469	0.010342		-0.117057	0.124357	0.050479
23	L_MT	Middle Temporal Area		-0.190854	0.025987	0.006136		-0.067779	0.480345	0.32023		-0.102944	0.168422	0.075322
24	L_A1	Primary Auditory Cortex		0.182874	0.034852	0.0091		0.281801	0.000703	3.1e-05		0.008403	0.903869	0.881272
25	L_PSL	PeriSylvian Language Area		-0.238232	0.00461	0.000551		-0.225406	0.007511	0.000939		0.029549	0.703202	0.599675
26	L_SFL	Superior Frontal Language Area		0.094324	0.221312	0.118033		0.133029	0.092561	0.031111		0.08319	0.237873	0.120545
27	L_PCV	PreCuneus Visual Area		0.148278	0.077432	0.026243		0.089001	0.311357	0.171347		0.144061	0.024999	0.007222
28	L_STV	Superior Temporal Visual Area		-0.199821	0.016886	0.003143		-0.26332	0.001711	0.000114		-0.030383	0.689056	0.580152
29	L_7Pm	Medial Area 7P		0.305639	0.000254	1.5e-05		0.337915	3.4e-05	1e-06		-0.032123	0.695272	0.590981
30	L_7m	Area 7m		0.037786	0.698883	0.52921		0.049714	0.580552	0.416197		0.026377	0.711318	0.621373
31	L_POS1	Parieto-Occipital Sulcus Area 1		-0.17257	0.010195	0.001473		-0.068679	0.349839	0.20644		-0.140276	0.02819	0.008469
32	L_23d	Area 23d		-0.114541	0.135014	0.054753		-0.025626	0.789789	0.675708		-0.314307	0	0
33	L_v23ab	Area ventral 23 a+b		-0.12493	0.089007	0.031641		-0.012611	0.90104	0.833462		-0.08273	0.269772	0.142798
34	L_d23ab	Area dorsal 23 a+b		0.059482	0.479738	0.318493		0.016511	0.859321	0.782937		-0.09392	0.186899	0.086671
35	L_31pv	Area 31p ventral		0.118165	0.185195	0.086425		0.07345	0.414979	0.260515		-0.082992	0.228952	0.11384
36	L_5m	Area 5m		0.192201	0.020835	0.004456		0.097985	0.277194	0.144638		0.112591	0.101152	0.039056
37	L_5mv	Area 5m ventral		0.17923	0.023247	0.005243		0.102911	0.229271	0.10864		-0.08076	0.263553	0.137633
38	L_23c	Area 23c		0.035501	0.705838	0.548286		0.03971	0.645832	0.487566		-0.127107	0.054574	0.018495
39	L_5L	Area 5L		0.244284	0.004048	0.000472		0.190122	0.030892	0.006693		0.052239	0.480081	0.342724
40	L_24dd	Dorsal Area 24d		0.229168	0.001544	0.000146		0.123829	0.090225	0.030075		0.283168	2e-06	0
41	L_24dv	Ventral Area 24d		0.237375	0.006326	0.000808		0.17792	0.022716	0.004102		0.173884	0.01081	0.002522
42	L_7AL	Lateral Area 7A		0.317627	0.000199	1.1e-05		0.278854	0.000988	5.3e-05		0.223098	0.000786	0.000109
43	L_SCEF	Supplementary and Cingulate Eye Field		0.240154	0.000514	3.3e-05		0.18837	0.004699	0.000499		0.131899	0.037506	0.012085
44	L_6ma	Area 6m anterior		0.075668	0.425436	0.258807		0.135007	0.127252	0.045599		-0.00259	0.966966	0.961594
45	L_7Am	Medial Area 7A		0.253848	0.001506	0.000138		0.248434	0.002658	0.000215		0.028809	0.710411	0.612796
46	L_7PL	Lateral Area 7P		0.374269	1e-06	0		0.315067	9.6e-05	3e-06		0.041579	0.599546	0.484633
47	L_7PC	Area 7PC		0.147733	0.106988	0.03969		0.192529	0.027533	0.005559		0.150364	0.01812	0.004832
48	L_LIPv	Area Lateral IntraParietal ventral		0.220295	0.011757	0.001857		0.211583	0.014011	0.002257		0.028403	0.711318	0.622403
49	L_VIP	Ventral IntraParietal Complex		0.209434	0.017739	0.003449		0.286489	0.000621	2.6e-05		0.03584	0.64029	0.527134
50	L_MIP	Medial IntraParietal Area		0.224857	0.011757	0.001894		0.295756	0.000502	2e-05		-0.060122	0.433443	0.287758
51	L_1	Area 1		0.215018	0.000559	3.7e-05		0.052109	0.489276	0.328902		0.201632	0.000246	3.1e-05
52	L_2	Area 2		0.149044	0.068745	0.022122		0.111646	0.179112	0.075625		0.162627	0.00391	0.000782
53	L_3a	Area 3a		0.026041	0.804984	0.692187		0.043544	0.645832	0.490818		-0.154144	0.017814	0.004701
54	L_6d	Dorsal area 6		-0.011302	0.926497	0.86473		-0.049922	0.608152	0.447667		0.098448	0.163727	0.072767
55	L_6mp	Area 6mp		0.06096	0.524194	0.3582		0.080836	0.377371	0.229567		0.154087	0.018852	0.005132
56	L_6v	Ventral Area 6		-0.000999	0.986997	0.986997		-0.10856	0.179112	0.075381		0.049983	0.505555	0.376358
57	L_p24pr	Area Posterior 24 prime		0.061501	0.524382	0.366173		0.112422	0.195146	0.087028		-0.006717	0.924396	0.908115
58	L_33pr	Area 33 prime		0.026257	0.804984	0.691028		0.088806	0.301881	0.16268		-0.204515	0.005378	0.00112
59	L_a24pr	Anterior 24 prime		0.079704	0.439237	0.276934		0.0849	0.355232	0.212153		0.035154	0.678624	0.563635
60	L_p32pr	Area p32 prime		0.192195	0.018926	0.003785		0.186933	0.006932	0.000828		0.158451	0.018981	0.00522
61	L_a24	Area a24		0.026736	0.804984	0.695702		0.097434	0.183824	0.079657		0.081077	0.303918	0.176155
62	L_d32	Area dorsal 32		-0.08403	0.356567	0.207007		-0.032395	0.713687	0.573339		-0.013016	0.852304	0.814424
63	L_8BM	Area 8BM		0.092631	0.173403	0.078995		-0.007985	0.929043	0.87743		0.359631	0	0
64	L_p32	Area p32		-0.259043	0.00164	0.000159		-0.189578	0.000831	3.9e-05		-0.078512	0.317948	0.18547
65	L_10r	Area 10r		-0.020669	0.855987	0.772766		-0.087666	0.331643	0.187931		0.043979	0.575207	0.452176
66	L_47m	Area 47m		-0.041598	0.705098	0.544492		-0.017254	0.854148	0.772202		-0.024232	0.750952	0.6842
67	L_8Av	Area 8Av		0.054408	0.524382	0.362493		0.057787	0.497166	0.338349		0.04843	0.502997	0.365997
68	L_8Ad	Area 8Ad		0.145464	0.077432	0.026456		0.131432	0.119701	0.042061		-0.001634	0.977055	0.974341
69	L_9m	Area 9 Middle		-0.099761	0.116874	0.045279		-0.153168	0.008062	0.001065		0.147363	0.01081	0.002499
70	L_8BL	Area 8B Lateral		-0.019972	0.824713	0.726206		0.043914	0.633108	0.473073		0.110021	0.123153	0.049603
71	L_9p	Area 9 Posterior		0.051843	0.605603	0.43738		0.037261	0.712095	0.558731		0.135315	0.034219	0.010741
72	L_10d	Area 10d		0.025224	0.775458	0.642391		-0.067572	0.306908	0.167517		0.31592	0	0
73	L_8C	Area 8C		0.105214	0.208872	0.107337		0.046653	0.613368	0.45321		0.012075	0.85151	0.808934
74	L_44	Area 44		0.220682	0.007183	0.000978		0.127005	0.145433	0.05491		-0.01876	0.802068	0.746369
75	L_45	Area 45		-0.046221	0.648527	0.471983		-0.075093	0.394243	0.244212		-0.112536	0.084294	0.031376
76	L_47l	Area 47 lateral		-0.0816	0.314229	0.17719		-0.108453	0.180847	0.076956		-0.028387	0.709213	0.608742
77	L_a47r	Area anterior 47r		0.032524	0.70728	0.55993		-0.068247	0.348535	0.20428		0.130192	0.034237	0.010924
78	L_6r	Rostral Area 6		0.03015	0.775458	0.644061		0.053093	0.581823	0.421822		-0.14499	0.0225	0.00625
79	L_IFJa	Area IFJa		0.160486	0.075371	0.025124		0.238129	0.004699	0.000506		-0.091126	0.22101	0.107436
80	L_IFJp	Area IFJp		0.130034	0.154576	0.066353		0.167474	0.049382	0.013992		0.012588	0.852459	0.819086
81	L_IFSp	Area IFSp		0.030257	0.788493	0.666809		0.085483	0.349839	0.206988		-0.154619	0.025368	0.007399
82	L_IFSa	Area IFSa		-0.128796	0.149181	0.062573		-0.105006	0.24671	0.120614		-0.1935	0.001765	0.000294
83	L_p9-46v	Area posterior 9-46v		-0.12811	0.107037	0.040139		-0.033032	0.719237	0.585379		-0.179777	0.003462	0.000664
84	L_46	Area 46		-0.035479	0.7186	0.57488		-0.049354	0.580552	0.419288		-0.018506	0.789206	0.723439
85	L_a9-46v	Area anterior 9-46v		-0.139853	0.074016	0.024467		-0.182822	0.011934	0.001757		-0.114346	0.077904	0.028132
86	L_9-46d	Area 9-46d		-0.09923	0.208872	0.107192		-0.075004	0.332837	0.190457		-0.061614	0.37606	0.227128
87	L_9a	Area 9 anterior		0.026985	0.788493	0.667434		0.001535	0.986544	0.979854		0.053329	0.457123	0.312368
88	L_10v	Area 10v		-0.068847	0.397618	0.236362		-0.000147	0.998364	0.997953		-0.024595	0.732325	0.644853
89	L_a10p	Area anterior 10p		-0.005636	0.960909	0.926209		-0.032231	0.713687	0.569086		-0.165827	0.010189	0.002293
90	L_10pp	Polar 10p		-0.091393	0.242033	0.131774		-0.048709	0.580552	0.417771		0.085406	0.237873	0.121203
91	L_11l	Area 11l		0.056272	0.459377	0.29498		0.010039	0.906177	0.850799		0.057929	0.45718	0.313676
92	L_13l	Area 13l		0.148396	0.020771	0.004368		0.162849	0.008062	0.001075		0.038472	0.599546	0.483911
93	L_OFC	Orbital Frontal Complex		0.028045	0.770524	0.635682		0.162452	0.02914	0.006023		0.134609	0.053479	0.017975
94	L_47s	Area 47s		0.02179	0.804984	0.69422		0.02147	0.806027	0.703034		0.02277	0.746801	0.674195
95	L_LIPd	Area Lateral IntraParietal dorsal		0.156421	0.093954	0.033667		0.188151	0.041167	0.010635		-0.076114	0.292507	0.163393
96	L_6a	Area 6 anterior		0.123198	0.164841	0.072347		0.092798	0.290793	0.153474		0.187267	0.000922	0.000136
97	L_i6-8	Inferior 6-8 Transitional Area		0.123423	0.166436	0.073972		0.102278	0.229271	0.107744		0.078911	0.282594	0.153072
98	L_s6-8	Superior 6-8 Transitional Area		0.150989	0.098491	0.03584		0.160359	0.068455	0.021107		0.068482	0.378112	0.23737
99	L_43	Area 43		-0.101217	0.211203	0.110882		-0.093659	0.259251	0.128926		-0.032332	0.689056	0.58187
100	L_OP4	Area OP4/PV		-0.078076	0.314024	0.17483		-0.031336	0.713687	0.571316		-0.100919	0.129901	0.053765
101	L_OP1	Area OP1/SII		0.107028	0.166436	0.073696		0.103796	0.167665	0.067777		-0.055721	0.457123	0.311252
102	L_OP2-3	Area OP2-3/VS		0.035829	0.705838	0.554344		0.124826	0.089281	0.029301		-0.279315	8e-06	1e-06
103	L_52	Area 52		0.136319	0.128009	0.050707		0.037744	0.713687	0.574087		-0.281859	1.1e-05	1e-06
104	L_RI	RetroInsular Cortex		0.087241	0.314024	0.17533		-0.037766	0.712095	0.560617		0.075846	0.292507	0.162621
105	L_PFcm	Area PFcm		-0.059905	0.502267	0.340487		-0.048636	0.592101	0.432562		-0.079759	0.271661	0.144886
106	L_PoI2	Posterior Insular Area 2		-0.366105	0	0		-0.156057	0.012162	0.001824		-0.234341	0.000841	0.000119
107	L_TA2	Area TA2		-0.026394	0.788493	0.667444		0.063666	0.425097	0.272679		-0.357482	0	0
108	L_FOP4	Frontal OPercular Area 4		-0.038053	0.705838	0.550151		-0.161458	0.042921	0.011565		-0.180738	0.002807	0.000515
109	L_MI	Middle Insular Area		-0.031567	0.749073	0.609662		-0.17488	0.012555	0.001918		-0.058866	0.445177	0.298021
110	L_Pir	Pirform Cortex		-0.497724	0	0		-0.126773	0.150227	0.057972		-0.66679	0	0
111	L_AVI	Anterior Ventral Insular Area		-0.149865	0.05308	0.015776		-0.232741	0.002658	0.000198		0.064766	0.378112	0.236905
112	L_AAIC	Anterior Agranular Insula Complex		-0.313681	2e-06	0		-0.175869	0.00998	0.001386		-0.259111	0.000179	2e-05
113	L_FOP1	Frontal Opercular Area 1		0.014242	0.905336	0.825258		-0.084829	0.322543	0.180086		-0.181716	0.006985	0.001494
114	L_FOP3	Frontal Opercular Area 3		-0.130967	0.063585	0.019959		-0.145742	0.037836	0.009234		-0.340955	0	0
115	L_FOP2	Frontal Opercular Area 2		-0.001288	0.986641	0.98212		-0.072736	0.340624	0.196885		-0.290156	5e-06	0
116	L_PFt	Area PFt		0.149483	0.068745	0.022342		0.112131	0.180847	0.077362		0.071564	0.301091	0.171455
117	L_AIP	Anterior IntraParietal Area		0.085069	0.398074	0.237739		0.087337	0.340624	0.197751		0.179261	0.001765	0.000292
118	L_EC	Entorhinal Cortex		-0.454933	0	0		-0.233964	0.005459	0.000622		-0.584754	0	0
119	L_PreS	PreSubiculum		-0.2036	0.017619	0.003377		-0.005323	0.968777	0.939152		-0.274211	8.9e-05	9e-06
120	L_H	Hippocampus		-0.125777	0.203815	0.101176		-0.515943	0	0		-0.220575	0.002604	0.00047
121	L_ProS	ProStriate Area		-0.046723	0.675707	0.500419		0.065564	0.524321	0.36431		-0.297242	5e-06	0
122	L_PeEc	Perirhinal Ectorhinal Cortex		-0.050776	0.664185	0.488914		-0.115183	0.213809	0.097996		0.07828	0.296327	0.167096
123	L_STGa	Area STGa		-0.054234	0.487498	0.327707		0.003499	0.974764	0.948429		-0.275294	7e-06	0
124	L_PBelt	ParaBelt Complex		0.160999	0.041427	0.011668		0.031891	0.719237	0.585236		0.236343	0.000237	2.8e-05
125	L_A5	Auditory 5 Complex		0.011107	0.922424	0.858366		-0.019825	0.832883	0.74034		0.07309	0.303918	0.176441
126	L_PHA1	ParaHippocampal Area 1		0.203314	0.023247	0.005295		0.115259	0.21458	0.098945		0.216622	0.001775	0.000307
127	L_PHA3	ParaHippocampal Area 3		-0.013203	0.905336	0.827376		-0.049238	0.570884	0.402791		0.078086	0.292507	0.16361
128	L_STSda	Area STSd anterior		-0.153346	0.095377	0.034442		-0.055171	0.573709	0.406564		-0.154007	0.024637	0.007049
129	L_STSdp	Area STSd posterior		-0.074736	0.441495	0.28084		-0.060509	0.524321	0.364072		-0.059376	0.416046	0.275053
130	L_STSvp	Area STSv posterior		-0.037376	0.707958	0.5644		-0.015495	0.882144	0.808632		-0.023445	0.746693	0.672024
131	L_TGd	Area TG dorsal		-0.107551	0.139769	0.058237		-0.131268	0.04582	0.0126		-0.017671	0.796012	0.7341
132	L_TE1a	Area TE1 anterior		0.019153	0.832521	0.739644		0.075483	0.311357	0.172111		-0.251524	1.8e-05	2e-06
133	L_TE1p	Area TE1 posterior		-0.075204	0.385801	0.227194		-0.043003	0.645832	0.49155		0.006112	0.924396	0.90899
134	L_TE2a	Area TE2 anterior		0.026923	0.786553	0.655461		0.039536	0.662506	0.511602		-0.157903	0.017504	0.00457
135	L_TF	Area TF		-0.060312	0.44041	0.278926		-0.025786	0.76566	0.648684		-0.080365	0.292507	0.164129
136	L_TE2p	Area TE2 posterior		0.04689	0.606702	0.439859		-0.071705	0.327556	0.184705		-0.027468	0.714134	0.626851
137	L_PHT	Area PHT		-0.0091	0.944814	0.887794		-0.031448	0.738005	0.610904		0.082555	0.269772	0.143129
138	L_PH	Area PH		-0.095094	0.203815	0.099652		-0.136148	0.060981	0.018125		-0.064691	0.389653	0.245698
139	L_TPOJ1	Area TemporoParietoOccipital Junction 1		-0.087966	0.356567	0.206324		-0.121931	0.165169	0.066068		0.017854	0.802068	0.744623
140	L_TPOJ2	Area TemporoParietoOccipital Junction 2		0.013638	0.921344	0.847125		0.009692	0.931825	0.884438		0.139813	0.040637	0.013207
141	L_TPOJ3	Area TemporoParietoOccipital Junction 3		0.008483	0.950578	0.90569		-0.056135	0.579408	0.413633		0.083541	0.290435	0.158932
142	L_DVT	Dorsal Transitional Visual Area		0.105398	0.228301	0.123029		0.04314	0.656508	0.505147		-0.010256	0.882794	0.858272
143	L_PGp	Area PGp		0.043475	0.69181	0.518857		0.070543	0.425097	0.270633		0.088447	0.225447	0.110218
144	L_IP2	Area IntraParietal 2		0.035208	0.755861	0.617286		0.02745	0.801183	0.689908		0.062753	0.378112	0.235255
145	L_IP1	Area IntraParietal 1		0.057083	0.57961	0.412167		0.121764	0.17669	0.073621		-0.037595	0.581508	0.465206
146	L_IP0	Area IntraParietal 0		0.277096	0.000751	6.1e-05		0.357113	1.5e-05	0		-0.051562	0.47738	0.334166
147	L_PFop	Area PF opercular		0.006961	0.952497	0.910164		0.054207	0.524321	0.365568		-0.027015	0.711318	0.621737
148	L_PF	Area PF Complex		0.022311	0.820327	0.718206		-0.024592	0.803985	0.69647		0.105399	0.090703	0.034013
149	L_PFm	Area PFm Complex		0.012025	0.922424	0.85514		-0.063541	0.503276	0.343905		0.294305	0	0
150	L_PGi	Area PGi		-0.129125	0.116874	0.045132		-0.116467	0.16498	0.065534		0.023093	0.745906	0.663751
151	L_PGs	Area PGs		0.009749	0.937771	0.877858		-0.012567	0.904199	0.840902		0.20045	0.00074	9.7e-05
152	L_V6A	Area V6A		0.178554	0.041208	0.011107		0.206317	0.015166	0.00257		-0.012809	0.856438	0.82789
153	L_VMV1	VentroMedial Visual Area 1		0.009171	0.947326	0.894696		0.026347	0.803985	0.696787		0.031164	0.70718	0.605032
154	L_VMV3	VentroMedial Visual Area 3		-0.121754	0.167918	0.075563		-0.1254	0.119701	0.042228		-0.056059	0.478087	0.335989
155	L_PHA2	ParaHippocampal Area 2		0.118616	0.203815	0.100238		-0.024501	0.805218	0.700092		0.13155	0.082349	0.030195
156	L_V4t	Area V4t		-0.060078	0.529015	0.37178		-0.129244	0.106958	0.036544		0.072218	0.37606	0.229815
157	L_FST	Area FST		-0.014649	0.907582	0.83195		-0.037923	0.711679	0.555505		0.050026	0.518786	0.390531
158	L_V3CD	Area V3CD		0.035352	0.749073	0.608951		0.082599	0.344208	0.200788		0.053183	0.497345	0.359194
159	L_LO3	Area Lateral Occipital 3		-0.031947	0.788493	0.668029		-0.114715	0.19272	0.084582		0.313246	2e-06	0
160	L_VMV2	VentroMedial Visual Area 2		-0.00747	0.955226	0.918078		-0.096653	0.24682	0.122039		0.103578	0.186899	0.087633
161	L_31pd	Area 31pd		-0.019325	0.853603	0.768243		0.01823	0.856766	0.778229		-0.091623	0.193915	0.091571
162	L_31a	Area 31a		0.112182	0.203815	0.101908		0.043508	0.653941	0.501355		0.165876	0.014582	0.003686
163	L_VVC	Ventral Visual Complex		-0.147896	0.045309	0.013089		-0.155401	0.037836	0.009329		-0.046343	0.526263	0.403274
164	L_25	Area 25		-0.361782	0	0		-0.073698	0.277194	0.145527		-0.353054	0	0
165	L_s32	Area s32		-0.329937	5.2e-05	2e-06		-0.219208	0.000988	5.5e-05		0.098093	0.22914	0.114993
166	L_pOFC	posterior OFC Complex		-0.038735	0.698883	0.534967		0.126396	0.114263	0.039404		-0.2047	0.003617	0.000713
167	L_PoI1	Area Posterior Insular 1		-0.195515	0.011142	0.001668		-0.056443	0.484493	0.324341		-0.252846	0.000225	2.6e-05
168	L_Ig	Insular Granular Complex		0.116384	0.13879	0.057443		0.061721	0.425097	0.273211		-0.198241	0.002211	0.000393
169	L_FOP5	Area Frontal Opercular 5		-0.111946	0.187985	0.089815		-0.243511	0.002658	0.000205		0.056406	0.44538	0.299395
170	L_p10p	Area posterior 10p		-0.003524	0.974953	0.953228		-0.01943	0.831137	0.73648		-0.164334	0.009563	0.002125
171	L_p47r	Area posterior 47r		-0.207661	0.014892	0.002523		-0.200718	0.013922	0.002204		-0.087751	0.213687	0.102688
172	L_TGv	Area TG Ventral		-0.062205	0.502267	0.341821		-0.059042	0.497166	0.337767		0.035754	0.64029	0.530018
173	L_MBelt	Medial Belt Complex		0.26217	0.000928	7.7e-05		0.253839	0.001307	8e-05		-0.03049	0.689056	0.580131
174	L_LBelt	Lateral Belt Complex		0.170816	0.040074	0.010686		0.062245	0.479245	0.318165		0.224715	0.00074	9.9e-05
175	L_A4	Auditory 4 Complex		0.10378	0.168952	0.076498		-0.001609	0.986544	0.976823		0.257208	1.1e-05	1e-06
176	L_STSva	Area STSv anterior		-0.20951	0.008866	0.001256		-0.080187	0.306908	0.166947		-0.267862	1.1e-05	1e-06
177	L_TE1m	Area TE1 Middle		0.03924	0.698883	0.533319		0.00792	0.936564	0.894939		0.068659	0.37606	0.229196
178	L_PI	Para-Insular Area		-0.161531	0.02266	0.005036		-0.108765	0.129156	0.047357		-0.588667	0	0
179	L_a32pr	Area anterior 32 prime		0.067275	0.479738	0.316927		0.081102	0.244632	0.118239		0.047669	0.523296	0.39606
180	L_p24	Area posterior 24		-0.022668	0.833261	0.742991		0.138684	0.089281	0.029512		-0.215411	0.001775	0.000303
181	R_V1	Primary Visual Cortex		-0.162769	0.051712	0.015226		-0.111954	0.173015	0.071609		0.124343	0.083372	0.030801
182	R_MST	Medial Superior Temporal Area		-0.170346	0.053199	0.01601		-0.173701	0.041631	0.01087		-0.042149	0.574863	0.449674
183	R_V6	Sixth Visual Area		0.012207	0.922424	0.856457		0.018702	0.854148	0.773478		0.050379	0.502997	0.368254
184	R_V2	Second Visual Area		-0.061424	0.485008	0.324686		-0.122317	0.081068	0.025897		0.261825	5e-06	0
185	R_V3	Third Visual Area		-0.12393	0.110521	0.042059		-0.153631	0.03322	0.007395		-0.042526	0.502997	0.371115
186	R_V4	Fourth Visual Area		-0.164039	0.025221	0.005885		-0.150412	0.03322	0.007474		-0.063171	0.303918	0.175213
187	R_V8	Eighth Visual Area		-0.114774	0.18817	0.090539		-0.173731	0.026338	0.004829		0.094265	0.215224	0.104025
188	R_4	Primary Motor Cortex		0.019978	0.820327	0.720065		0.019753	0.814157	0.712387		0.022844	0.745906	0.6651
189	R_3b	Primary Sensory Cortex		0.098965	0.208872	0.106593		0.011361	0.904199	0.843919		-0.050369	0.517998	0.388499
190	R_FEF	Frontal Eye Fields		0.073106	0.439237	0.275313		0.037337	0.720364	0.588904		0.066622	0.3923	0.249768
191	R_PEF	Premotor Eye Field		0.024702	0.832521	0.736495		0.039538	0.713687	0.576897		0.06408	0.414265	0.272724
192	R_55b	Area 55b		-0.001409	0.986641	0.983816		-0.012777	0.906177	0.849189		0.012411	0.857158	0.830967
193	R_V3A	Area V3A		-0.168765	0.03016	0.007373		0.02222	0.820332	0.724626		-0.187376	0.003315	0.000617
194	R_RSC	RetroSplenial Complex		-0.168045	0.03378	0.008726		-0.044271	0.619975	0.461537		-0.164128	0.02819	0.008535
195	R_POS2	Parieto-Occipital Sulcus Area 2		0.075191	0.351008	0.201829		0.10302	0.194251	0.085794		-0.092922	0.186899	0.087739
196	R_V7	Seventh Visual Area		0.162669	0.065925	0.020876		0.171602	0.048206	0.013524		-0.055044	0.466437	0.322619
197	R_IPS1	IntraParietal Sulcus Area 1		0.216494	0.01556	0.002723		0.233583	0.007693	0.000983		-0.062685	0.411814	0.269967
198	R_FFC	Fusiform Face Complex		-0.255476	0.000574	4.1e-05		-0.202825	0.005459	0.000637		-0.160213	0.014582	0.00367
199	R_V3B	Area V3B		0.021756	0.838735	0.750201		0.073437	0.429194	0.278976		-0.098185	0.157574	0.068755
200	R_LO1	Area Lateral Occipital 1		-0.142592	0.106564	0.039074		-0.124032	0.150227	0.058004		0.05414	0.497345	0.358181
201	R_LO2	Area Lateral Occipital 2		-0.205154	0.011201	0.001711		-0.13363	0.089281	0.029264		-0.109132	0.144683	0.06149
202	R_PIT	Posterior InferoTemporal		-0.278421	0.000219	1.2e-05		-0.158492	0.040469	0.010277		-0.196502	0.003946	0.0008
203	R_MT	Middle Temporal Area		-0.029864	0.788493	0.66487		-0.124779	0.157045	0.061946		-0.015299	0.829863	0.786065
204	R_A1	Primary Auditory Cortex		0.205112	0.017619	0.003358		0.337211	3.1e-05	1e-06		-0.080898	0.283862	0.154547
205	R_PSL	PeriSylvian Language Area		-0.067224	0.463444	0.301239		-0.071539	0.425097	0.275132		0.125023	0.060917	0.021321
206	R_SFL	Superior Frontal Language Area		0.070247	0.438734	0.271771		0.020626	0.846784	0.759597		0.09374	0.200641	0.095304
207	R_PCV	PreCuneus Visual Area		0.223437	0.005681	0.000694		0.120155	0.167665	0.067998		0.100553	0.15151	0.065654
208	R_STV	Superior Temporal Visual Area		0.015631	0.905076	0.822111		-0.004198	0.974764	0.950395		0.048737	0.512982	0.383312
209	R_7Pm	Medial Area 7P		0.233698	0.007938	0.001103		0.241442	0.003837	0.000373		0.078513	0.319189	0.18708
210	R_7m	Area 7m		-0.050541	0.524382	0.3646		0.005263	0.961889	0.927154		-0.004125	0.949435	0.938885
211	R_POS1	Parieto-Occipital Sulcus Area 1		-0.05986	0.433116	0.265885		-0.005232	0.958223	0.920958		0.012666	0.852248	0.812003
212	R_23d	Area 23d		-0.104128	0.173619	0.079575		-0.068024	0.420908	0.265406		-0.337905	0	0
213	R_v23ab	Area ventral 23 a+b		-0.090756	0.222975	0.119539		0.00882	0.931825	0.885233		-0.228771	0.000403	5.2e-05
214	R_d23ab	Area dorsal 23 a+b		0.152964	0.041427	0.011738		0.102609	0.209383	0.094223		-0.053796	0.47899	0.339245
215	R_31pv	Area 31p ventral		0.20781	0.011142	0.001671		0.08586	0.324549	0.182108		-0.091416	0.186899	0.086227
216	R_5m	Area 5m		0.159149	0.059414	0.018216		0.102418	0.229271	0.108904		0.251524	4.9e-05	5e-06
217	R_5mv	Area 5m ventral		0.205531	0.006623	0.000865		0.117667	0.143415	0.053382		-0.064528	0.377515	0.231752
218	R_23c	Area 23c		0.129739	0.082929	0.029025		0.081089	0.296936	0.159191		-0.13471	0.034237	0.010937
219	R_5L	Area 5L		0.20747	0.01556	0.00271		0.202247	0.015166	0.002565		0.056122	0.444391	0.296261
220	R_24dd	Dorsal Area 24d		0.179623	0.018717	0.003692		0.157753	0.02914	0.006071		0.229233	0.000164	1.8e-05
221	R_24dv	Ventral Area 24d		0.280378	0.00062	4.6e-05		0.263889	0.000463	1.7e-05		0.115429	0.110667	0.043344
222	R_7AL	Lateral Area 7A		0.426758	0	0		0.356816	8e-06	0		0.124448	0.069019	0.024732
223	R_SCEF	Supplementary and Cingulate Eye Field		0.154257	0.030388	0.007513		0.078213	0.292252	0.155868		0.174537	0.007092	0.001537
224	R_6ma	Area 6m anterior		0.025935	0.808517	0.70296		0.079683	0.398086	0.247749		-0.039341	0.574863	0.450309
225	R_7Am	Medial Area 7A		0.315007	5.2e-05	2e-06		0.241353	0.003555	0.000316		0.055078	0.4803	0.344215
226	R_7PL	Lateral Area 7P		0.194428	0.022071	0.004782		0.230441	0.005459	0.000625		-0.038638	0.635568	0.519047
227	R_7PC	Area 7PC		0.205989	0.016886	0.003083		0.213482	0.011286	0.001599		0.045607	0.523296	0.396833
228	R_LIPv	Area Lateral IntraParietal ventral		0.247938	0.003865	0.00044		0.15792	0.071362	0.022201		0.066584	0.392898	0.25211
229	R_VIP	Ventral IntraParietal Complex		0.139383	0.135619	0.055426		0.207244	0.013256	0.002062		0.07229	0.37606	0.228695
230	R_MIP	Medial IntraParietal Area		0.134804	0.135619	0.055755		0.177326	0.037718	0.008801		-0.111101	0.109653	0.042643
231	R_1	Area 1		0.225396	0.000714	5.6e-05		0.081871	0.24682	0.121562		0.223866	8.9e-05	9e-06
232	R_2	Area 2		0.139196	0.110521	0.041861		0.146503	0.077589	0.024354		0.099304	0.119478	0.047414
233	R_3a	Area 3a		0.025997	0.820327	0.71642		-0.027541	0.791955	0.679762		0.016983	0.812886	0.760952
234	R_6d	Dorsal area 6		0.00257	0.979771	0.968885		0.000134	0.998364	0.998364		0.035716	0.64029	0.529125
235	R_6mp	Area 6mp		0.100759	0.28717	0.157944		0.097967	0.306908	0.167947		0.094588	0.183842	0.083239
236	R_6v	Ventral Area 6		0.063446	0.459377	0.296043		-0.030718	0.750082	0.629236		0.082567	0.263553	0.136344
237	R_p24pr	Area Posterior 24 prime		0.088968	0.314229	0.176513		0.221784	0.003837	0.000356		-0.018309	0.80729	0.753471
238	R_33pr	Area 33 prime		0.123041	0.163037	0.070872		0.170384	0.037836	0.009305		-0.119991	0.134953	0.056605
239	R_a24pr	Anterior 24 prime		0.198605	0.02241	0.004918		0.248162	0.002658	0.000218		0.086562	0.277818	0.148941
240	R_p32pr	Area p32 prime		0.075475	0.424699	0.257179		0.134089	0.048206	0.013486		0.147581	0.027897	0.008269
241	R_a24	Area a24		-0.16052	0.059414	0.018319		-0.039719	0.652545	0.498472		-0.138375	0.060917	0.021298
242	R_d32	Area dorsal 32		-0.103055	0.209518	0.108251		-0.072041	0.338378	0.194568		0.005971	0.926937	0.914063
243	R_8BM	Area 8BM		0.026575	0.736637	0.595448		-0.080431	0.26802	0.137732		0.268022	5e-06	0
244	R_p32	Area p32		-0.151701	0.089007	0.031647		-0.130491	0.052032	0.014887		-0.030003	0.711318	0.622079
245	R_10r	Area 10r		0.068217	0.479738	0.317473		-0.012563	0.896455	0.82424		0.139171	0.060917	0.021124
246	R_47m	Area 47m		0.050796	0.601679	0.432875		-0.016876	0.854148	0.771385		0.055347	0.47899	0.340615
247	R_8Av	Area 8Av		0.190604	0.016886	0.003125		0.149152	0.059924	0.017478		0.150522	0.018823	0.005072
248	R_8Ad	Area 8Ad		0.183799	0.023517	0.005422		0.116886	0.145433	0.055345		0.110645	0.091464	0.034703
249	R_9m	Area 9 Middle		-0.04918	0.475846	0.311943		-0.092272	0.129156	0.047122		0.197625	0.000906	0.000131
250	R_8BL	Area 8B Lateral		-0.141668	0.037883	0.009997		-0.036372	0.687657	0.532934		0.046506	0.502997	0.37005
251	R_9p	Area 9 Posterior		-0.001314	0.986641	0.9839		-0.050068	0.569076	0.399934		0.169455	0.011635	0.002812
252	R_10d	Area 10d		0.114037	0.106988	0.039823		-0.060248	0.359342	0.216603		0.334013	0	0
253	R_8C	Area 8C		0.20518	0.013064	0.002141		0.165718	0.029464	0.00622		0.130911	0.048337	0.015978
254	R_44	Area 44		0.236608	0.003277	0.000346		0.167179	0.037836	0.009002		0.121475	0.091464	0.034807
255	R_45	Area 45		-0.012614	0.922424	0.852499		-0.053677	0.573709	0.407971		0.044765	0.567415	0.439729
256	R_47l	Area 47 lateral		-0.166179	0.041208	0.011332		-0.216055	0.004699	0.000474		0.103632	0.147994	0.063309
257	R_a47r	Area anterior 47r		-0.101332	0.18817	0.090949		-0.091232	0.213359	0.097197		0.103491	0.12614	0.051858
258	R_6r	Rostral Area 6		0.065403	0.453138	0.289505		0.03634	0.713687	0.575122		-0.069464	0.332261	0.195665
259	R_IFJa	Area IFJa		0.045024	0.698883	0.535811		0.175846	0.035053	0.008082		-0.066909	0.403353	0.2633
260	R_IFJp	Area IFJp		0.276669	0.001009	8.7e-05		0.278557	0.000988	5.3e-05		0.154695	0.023026	0.00646
261	R_IFSp	Area IFSp		-0.111558	0.211203	0.110492		-0.021025	0.839986	0.748988		-0.101757	0.158393	0.069957
262	R_IFSa	Area IFSa		-0.139186	0.128009	0.050848		-0.039128	0.713687	0.573899		-0.029556	0.689056	0.580221
263	R_p9-46v	Area posterior 9-46v		-0.058465	0.524382	0.367067		-0.029084	0.755009	0.635466		-0.023579	0.745906	0.663107
264	R_46	Area 46		-0.002532	0.979771	0.968669		-0.00453	0.968777	0.939176		0.129755	0.044988	0.014746
265	R_a9-46v	Area anterior 9-46v		-0.041182	0.705098	0.543533		-0.064907	0.457098	0.302192		0.065444	0.402384	0.26155
266	R_9-46d	Area 9-46d		-0.104716	0.18705	0.088849		-0.086332	0.259251	0.129626		0.001056	0.984215	0.984215
267	R_9a	Area 9 anterior		-0.097896	0.194503	0.09455		-0.075691	0.322543	0.179767		0.119044	0.079147	0.028801
268	R_10v	Area 10v		0.098652	0.221312	0.117833		0.142615	0.041869	0.011165		0.07889	0.303918	0.174018
269	R_a10p	Area anterior 10p		0.064591	0.46387	0.302804		-0.017886	0.846784	0.759754		-0.023848	0.750109	0.679266
270	R_10pp	Polar 10p		0.229838	0.001139	0.000101		0.092543	0.236354	0.11293		0.227818	0.000246	3.1e-05
271	R_11l	Area 11l		0.004421	0.967096	0.937286		-0.003203	0.976845	0.955137		0.174191	0.008559	0.001878
272	R_13l	Area 13l		0.039747	0.660808	0.483648		0.082812	0.229271	0.107809		0.082534	0.281639	0.151772
273	R_OFC	Orbital Frontal Complex		0.10577	0.18552	0.087607		0.08791	0.277194	0.145102		0.369772	0	0
274	R_47s	Area 47s		0.005871	0.95495	0.915161		-0.009382	0.925652	0.871656		0.132697	0.058879	0.020117
275	R_LIPd	Area Lateral IntraParietal dorsal		-0.004989	0.971457	0.944472		0.078871	0.425097	0.272673		-0.012544	0.852459	0.820773
276	R_6a	Area 6 anterior		0.153615	0.070498	0.023108		0.180483	0.021028	0.00368		0.044834	0.502997	0.37226
277	R_i6-8	Inferior 6-8 Transitional Area		0.193848	0.016886	0.00313		0.190891	0.01442	0.002363		0.084759	0.243913	0.125344
278	R_s6-8	Superior 6-8 Transitional Area		0.099255	0.297308	0.164345		0.081956	0.392265	0.241897		0.056747	0.451533	0.304785
279	R_43	Area 43		-0.13347	0.081182	0.027963		-0.174929	0.026884	0.005206		0.099798	0.186899	0.087123
280	R_OP4	Area OP4/PV		-0.087902	0.208872	0.106749		-0.055454	0.431948	0.283166		-0.041083	0.567212	0.436438
281	R_OP1	Area OP1/SII		0.121535	0.167315	0.074827		0.198598	0.009246	0.001258		-0.040218	0.592665	0.475778
282	R_OP2-3	Area OP2-3/VS		0.003263	0.974953	0.958704		0.039393	0.645832	0.491236		-0.19139	0.003405	0.000643
283	R_52	Area 52		0.043432	0.698883	0.527564		-0.009263	0.933352	0.889277		-0.214725	0.001608	0.000259
284	R_RI	RetroInsular Cortex		0.073615	0.438734	0.27105		0.0142	0.90104	0.832393		-0.15333	0.015299	0.003952
285	R_PFcm	Area PFcm		0.04648	0.675707	0.504903		0.06375	0.497166	0.336137		-0.107691	0.120047	0.048019
286	R_PoI2	Posterior Insular Area 2		-0.373205	0	0		-0.159148	0.011296	0.001632		-0.220779	0.001775	0.000311
287	R_TA2	Area TA2		0.188274	0.011757	0.001875		0.251948	0.000241	8e-06		-0.226831	0.000762	0.000104
288	R_FOP4	Frontal OPercular Area 4		-0.026147	0.804984	0.689676		-0.143441	0.081068	0.025712		-0.045824	0.526263	0.400857
289	R_MI	Middle Insular Area		-0.038721	0.705838	0.554867		-0.13714	0.068063	0.020797		-0.146222	0.031799	0.009805
290	R_Pir	Pirform Cortex		-0.750919	0	0		-0.253108	0.002868	0.000247		-0.8167	0	0
291	R_AVI	Anterior Ventral Insular Area		-0.2315	0.001715	0.000171		-0.259342	0.001075	6.3e-05		0.058075	0.455669	0.308843
292	R_AAIC	Anterior Agranular Insula Complex		-0.198191	0.006086	0.000761		-0.140567	0.053581	0.015479		-0.030415	0.710411	0.613717
293	R_FOP1	Frontal Opercular Area 1		-0.035547	0.707958	0.563933		-0.073095	0.35703	0.214218		-0.292884	8e-06	1e-06
294	R_FOP3	Frontal Opercular Area 3		-0.181619	0.019611	0.003977		-0.231435	0.002658	0.000222		-0.089483	0.201969	0.096496
295	R_FOP2	Frontal Opercular Area 2		-0.072102	0.324271	0.185555		-0.08169	0.267863	0.136081		-0.146604	0.032505	0.010113
296	R_PFt	Area PFt		0.082471	0.374124	0.219278		0.127595	0.145433	0.055055		0.062868	0.393039	0.254384
297	R_AIP	Anterior IntraParietal Area		0.026987	0.804984	0.697652		0.076718	0.380303	0.233464		0.027629	0.689056	0.57875
298	R_EC	Entorhinal Cortex		-0.520031	0	0		-0.246327	0.001929	0.000134		-0.558529	0	0
299	R_PreS	PreSubiculum		-0.034085	0.770524	0.635241		-0.01826	0.861451	0.787271		-0.01733	0.829092	0.781067
300	R_H	Hippocampus		-0.186901	0.053199	0.016108		-0.451719	0	0		-0.072727	0.3923	0.250478
301	R_ProS	ProStriate Area		-0.109112	0.206254	0.1037		0.0605	0.554687	0.388281		-0.381973	0	0
302	R_PeEc	Perirhinal Ectorhinal Cortex		-0.048866	0.675707	0.504439		-0.186098	0.027533	0.005437		0.303596	2e-06	0
303	R_STGa	Area STGa		0.091889	0.25504	0.139564		0.098251	0.195146	0.087274		-0.043347	0.575299	0.454651
304	R_PBelt	ParaBelt Complex		0.044021	0.675707	0.501963		0.061106	0.449081	0.295645		0.018794	0.796012	0.731958
305	R_A5	Auditory 5 Complex		0.052343	0.546028	0.385253		0.047419	0.584606	0.425463		-0.045239	0.502997	0.372531
306	R_PHA1	ParaHippocampal Area 1		0.126023	0.18552	0.087108		0.116157	0.211364	0.095701		0.199643	0.004401	0.000905
307	R_PHA3	ParaHippocampal Area 3		-0.084953	0.317557	0.179949		-0.118864	0.151661	0.059401		-0.109522	0.142878	0.060326
308	R_STSda	Area STSd anterior		-0.081877	0.421836	0.254273		-0.034321	0.729918	0.600155		-0.035888	0.638153	0.522931
309	R_STSdp	Area STSd posterior		0.019139	0.851329	0.763831		-0.012383	0.904199	0.842671		-0.163626	0.011077	0.00264
310	R_STSvp	Area STSv posterior		0.05116	0.58057	0.414462		0.075887	0.3675	0.222542		-0.099936	0.149673	0.064443
311	R_TGd	Area TG dorsal		0.068807	0.421836	0.25356		0.027674	0.741797	0.620225		0.083889	0.228749	0.113104
312	R_TE1a	Area TE1 anterior		0.11086	0.149521	0.063209		0.163597	0.027533	0.005583		-0.046575	0.502997	0.373056
313	R_TE1p	Area TE1 posterior		-0.097976	0.183114	0.084436		-0.039822	0.644116	0.483087		0.021397	0.76648	0.700478
314	R_TE2a	Area TE2 anterior		0.117594	0.133198	0.053279		0.089476	0.267863	0.136164		0.043319	0.567415	0.439747
315	R_TF	Area TF		-0.139406	0.041427	0.011584		-0.077851	0.352997	0.209837		0.040909	0.601447	0.48784
316	R_TE2p	Area TE2 posterior		-0.059413	0.4829	0.321934		-0.124435	0.060981	0.017981		-0.048381	0.526263	0.403468
317	R_PHT	Area PHT		-0.153033	0.051712	0.015196		-0.15701	0.031889	0.006998		-0.055168	0.468349	0.325566
318	R_PH	Area PH		-0.158265	0.028985	0.006924		-0.160335	0.020224	0.003483		-0.168818	0.013091	0.003236
319	R_TPOJ1	Area TemporoParietoOccipital Junction 1		0.003495	0.974953	0.95651		0.021907	0.819177	0.721331		0.006362	0.924396	0.904099
320	R_TPOJ2	Area TemporoParietoOccipital Junction 2		-0.184412	0.020771	0.004385		-0.168151	0.034595	0.00788		-0.111211	0.119478	0.047459
321	R_TPOJ3	Area TemporoParietoOccipital Junction 3		-0.189018	0.03378	0.008707		-0.169213	0.045172	0.012297		-0.175896	0.010774	0.002454
322	R_DVT	Dorsal Transitional Visual Area		0.162901	0.042243	0.012086		0.109733	0.173015	0.07133		-0.066481	0.378112	0.235854
323	R_PGp	Area PGp		-0.125656	0.135014	0.054756		-0.091816	0.291556	0.154686		0.041002	0.575299	0.455445
324	R_IP2	Area IntraParietal 2		0.008123	0.950578	0.905019		0.077168	0.380303	0.232858		-0.022723	0.746693	0.670197
325	R_IP1	Area IntraParietal 1		0.008997	0.944814	0.8897		0.026166	0.787054	0.671183		-0.081144	0.22914	0.115206
326	R_IP0	Area IntraParietal 0		0.094927	0.320972	0.182776		0.11583	0.223892	0.103861		-0.126927	0.048594	0.016198
327	R_PFop	Area PF opercular		0.105247	0.230473	0.12484		0.161601	0.039843	0.009961		0.066851	0.3923	0.250636
328	R_PF	Area PF Complex		0.112332	0.163037	0.071102		0.057069	0.524321	0.363853		-0.021603	0.745906	0.664895
329	R_PFm	Area PFm Complex		0.037246	0.70728	0.559893		0.007815	0.93874	0.899626		0.089894	0.157574	0.069157
330	R_PGi	Area PGi		-0.159518	0.063585	0.01981		-0.112679	0.19272	0.084545		-0.155556	0.011077	0.002646
331	R_PGs	Area PGs		-0.156525	0.041208	0.011246		-0.166946	0.026677	0.005033		0.080099	0.263553	0.137383
332	R_V6A	Area V6A		0.107525	0.210566	0.109377		0.152844	0.062986	0.018896		-0.05651	0.468349	0.326543
333	R_VMV1	VentroMedial Visual Area 1		0.061042	0.524382	0.361022		0.001705	0.986544	0.979834		0.133488	0.067109	0.023861
334	R_VMV3	VentroMedial Visual Area 3		-0.077778	0.395343	0.233911		-0.070492	0.398086	0.248804		0.030989	0.692688	0.58686
335	R_PHA2	ParaHippocampal Area 2		0.042035	0.705838	0.552582		-0.029316	0.768503	0.653227		-0.016617	0.829092	0.783032
336	R_V4t	Area V4t		-0.151234	0.076304	0.025647		-0.14545	0.0641	0.019408		-0.025524	0.746021	0.667275
337	R_FST	Area FST		-0.174308	0.032422	0.008196		-0.162832	0.037836	0.009354		-0.080464	0.290671	0.159869
338	R_V3CD	Area V3CD		-0.133508	0.121908	0.047747		-0.091155	0.277194	0.144519		-0.08608	0.237873	0.121579
339	R_LO3	Area Lateral Occipital 3		-0.039915	0.727142	0.583734		-0.12694	0.143415	0.053288		0.221454	0.000933	0.00014
340	R_VMV2	VentroMedial Visual Area 2		-0.038947	0.730395	0.588374		-0.096859	0.26802	0.137409		-0.018415	0.814415	0.764645
341	R_31pd	Area 31pd		-0.08154	0.372174	0.217102		0.032196	0.739482	0.615089		-0.20581	0.001443	0.000228
342	R_31a	Area 31a		0.016741	0.900862	0.81578		0.040709	0.697933	0.542837		0.012948	0.852459	0.821676
343	R_VVC	Ventral Visual Complex		-0.10362	0.154576	0.066553		-0.11651	0.129156	0.046904		-0.184202	0.003577	0.000696
344	R_25	Area 25		-0.314852	3e-06	0		-0.084341	0.246159	0.11966		-0.283815	4.3e-05	4e-06
345	R_s32	Area s32		-0.237889	0.003355	0.000363		-0.091996	0.181364	0.078087		0.077093	0.362837	0.215687
346	R_pOFC	posterior OFC Complex		-0.106347	0.185195	0.085971		0.003138	0.979809	0.960757		-0.177472	0.014863	0.003798
347	R_PoI1	Area Posterior Insular 1		-0.342985	7e-06	0		-0.152049	0.041869	0.01115		-0.421574	0	0
348	R_Ig	Insular Granular Complex		-0.0299	0.764702	0.626631		-0.001367	0.986544	0.981063		-0.258096	6.6e-05	7e-06
349	R_FOP5	Area Frontal Opercular 5		-0.218349	0.006822	0.00091		-0.321094	3.4e-05	1e-06		0.214599	0.001208	0.000185
350	R_p10p	Area posterior 10p		-0.040713	0.660808	0.484593		-0.061538	0.425097	0.275124		-0.143215	0.027897	0.008292
351	R_p47r	Area posterior 47r		-0.066502	0.488508	0.329743		-0.184549	0.026677	0.005039		0.042079	0.581508	0.464904
352	R_TGv	Area TG Ventral		0.146019	0.081747	0.028384		0.034271	0.720364	0.590298		0.212112	0.001243	0.000193
353	R_MBelt	Medial Belt Complex		0.339198	2e-06	0		0.232426	0.001673	0.000107		0.072019	0.334766	0.19807
354	R_LBelt	Lateral Belt Complex		0.290581	0.000513	3.1e-05		0.170705	0.030892	0.006682		0.155098	0.023537	0.006669
355	R_A4	Auditory 4 Complex		0.152691	0.031856	0.007964		0.082162	0.263717	0.132591		0.114135	0.065262	0.023023
356	R_STSva	Area STSv anterior		-0.054516	0.524382	0.362822		0.028824	0.739482	0.616235		-0.280303	8e-06	1e-06
357	R_TE1m	Area TE1 Middle		0.036784	0.698883	0.534849		0.123375	0.096036	0.032545		-0.041615	0.581508	0.463323
358	R_PI	Para-Insular Area		0.019536	0.832521	0.740019		-0.040946	0.619307	0.45932		-0.386192	0	0
359	R_a32pr	Area anterior 32 prime		0.008031	0.950578	0.905164		0.039977	0.601741	0.441277		0.100726	0.169867	0.07644
360	R_p24	Area posterior 24		0.075022	0.439237	0.276964		0.134234	0.122484	0.04355		-0.192703	0.00619	0.001307

## Sheet: Figure 2 UKB
ROI Number	ROI ID	ROI Annotation		Cortical Volume				Surface Area				Cortical Thickness
				Standardized effect size (female vs. male)	p value	FDR p value		Standardized effect size (female vs. male)	p value	FDR p value		Standardized effect size (female vs. male)	p value	FDR p value
1	L_V1	Primary Visual Cortex		0.016019	0.906065	0.843144		0.16906	0.155343	0.037973		-0.094767	0.2906	0.166333
2	L_MST	Medial Superior Temporal Area		0.044568	0.731174	0.60728		0.222354	0.086975	0.012321		0.016513	0.869207	0.812093
3	L_V6	Sixth Visual Area		-0.1939	0.083765	0.025383		-0.144261	0.267106	0.092745		0.088135	0.329962	0.197977
4	L_V2	Second Visual Area		0.050465	0.655773	0.520975		0.062365	0.683021	0.407916		0.007958	0.935074	0.906502
5	L_V3	Third Visual Area		-0.161126	0.108256	0.036687		-0.042587	0.760374	0.563406		-0.116486	0.137016	0.054806
6	L_V4	Fourth Visual Area		-0.202377	0.040026	0.010404		-0.058838	0.700495	0.427417		-0.015379	0.858816	0.784862
7	L_V8	Eighth Visual Area		0.035348	0.78736	0.691127		-0.116527	0.366002	0.150468		0.219225	0.010418	0.002489
8	L_4	Primary Motor Cortex		-0.041027	0.677475	0.545743		0.061491	0.647982	0.36539		-0.251106	0.000246	3.1e-05
9	L_3b	Primary Sensory Cortex		0.121241	0.216132	0.106004		0.011411	0.94663	0.869406		-0.061623	0.478627	0.336111
10	L_FEF	Frontal Eye Fields		-0.002	0.995658	0.980865		-0.081497	0.645318	0.362095		-0.032594	0.738416	0.625602
11	L_PEF	Premotor Eye Field		-0.029659	0.816218	0.733447		-0.03257	0.863546	0.71511		0.026562	0.805378	0.712168
12	L_55b	Area 55b		0.23169	0.029663	0.007047		0.030223	0.863546	0.722021		0.204045	0.012363	0.002988
13	L_V3A	Area V3A		-0.09645	0.407919	0.245885		-0.0122	0.956057	0.887539		-0.060605	0.517377	0.376536
14	L_RSC	RetroSplenial Complex		-0.368707	1.1e-05	1e-06		-0.145411	0.155059	0.034575		-0.090361	0.376504	0.239113
15	L_POS2	Parieto-Occipital Sulcus Area 2		0.016605	0.898324	0.829245		-0.002455	0.992682	0.976191		-0.080956	0.333662	0.201124
16	L_V7	Seventh Visual Area		0.086581	0.467671	0.317893		0.134331	0.335248	0.134099		-0.110007	0.229363	0.111231
17	L_IPS1	IntraParietal Sulcus Area 1		0.091369	0.457499	0.294848		0.170746	0.182026	0.05208		-0.030711	0.766115	0.65789
18	L_FFC	Fusiform Face Complex		-0.069979	0.529085	0.379178		-0.05229	0.739096	0.502568		-0.061803	0.528777	0.387769
19	L_V3B	Area V3B		0.0454	0.727602	0.600271		0.174747	0.168132	0.046703		-0.074244	0.418619	0.277917
20	L_LO1	Area Lateral Occipital 1		-0.056735	0.646145	0.511532		0.055112	0.742722	0.529369		-0.190191	0.027943	0.007989
21	L_LO2	Area Lateral Occipital 2		-0.089103	0.441633	0.27999		-0.158815	0.184296	0.053241		0.087432	0.362103	0.225837
22	L_PIT	Posterior InferoTemporal		-0.149769	0.171872	0.074478		-0.198162	0.106147	0.016512		0.03409	0.753513	0.644672
23	L_MT	Middle Temporal Area		0.024531	0.848052	0.779736		0.125159	0.377629	0.158238		0.107731	0.258365	0.132066
24	L_A1	Primary Auditory Cortex		-0.199355	0.058361	0.016536		-0.011227	0.958617	0.897372		-0.257912	0.001664	0.000319
25	L_PSL	PeriSylvian Language Area		-0.414232	1.1e-05	1e-06		-0.342184	0.003231	6.3e-05		-0.117675	0.198776	0.088897
26	L_SFL	Superior Frontal Language Area		0.206048	0.027974	0.006527		0.029842	0.863546	0.710869		0.250338	0.000715	0.000107
27	L_PCV	PreCuneus Visual Area		0.087468	0.459375	0.301146		0.096649	0.511229	0.254194		0.064063	0.456478	0.314463
28	L_STV	Superior Temporal Visual Area		-0.294349	0.002992	0.000327		-0.263434	0.027087	0.002155		-0.184513	0.028207	0.008149
29	L_7Pm	Medial Area 7P		0.224899	0.031363	0.007666		0.187927	0.155059	0.034888		0.109803	0.229363	0.11094
30	L_7m	Area 7m		0.009007	0.955737	0.908714		0.10782	0.418393	0.185953		0.07258	0.404807	0.266498
31	L_POS1	Parieto-Occipital Sulcus Area 1		-0.260173	0.001463	0.000138		-0.033433	0.815563	0.632062		-0.122498	0.157927	0.067119
32	L_23d	Area 23d		-0.234292	0.01445	0.002689		-0.085127	0.552279	0.286209		-0.25981	0.001275	0.000223
33	L_v23ab	Area ventral 23 a+b		-0.220732	0.017882	0.003477		-0.091638	0.485372	0.237579		0.021717	0.842989	0.765715
34	L_d23ab	Area dorsal 23 a+b		-0.133476	0.177912	0.078349		-0.016901	0.915174	0.813488		-0.211539	0.005912	0.001314
35	L_31pv	Area 31p ventral		-0.040589	0.737485	0.622765		0.06149	0.700495	0.435864		-0.09914	0.282413	0.157681
36	L_5m	Area 5m		0.207404	0.054525	0.014994		0.104024	0.48193	0.234272		0.070236	0.445918	0.304665
37	L_5mv	Area 5m ventral		0.067165	0.551412	0.404369		0.058568	0.734251	0.486876		-0.018539	0.84708	0.771784
38	L_23c	Area 23c		-0.040297	0.725276	0.596338		-0.037231	0.811844	0.622414		-0.063723	0.472306	0.32799
39	L_5L	Area 5L		0.458435	2e-06	0		0.076404	0.658069	0.378234		0.367201	1e-06	0
40	L_24dd	Dorsal Area 24d		0.047577	0.666069	0.531005		-0.02429	0.870125	0.746334		0.022281	0.805378	0.713654
41	L_24dv	Ventral Area 24d		-0.051489	0.681995	0.551279		-0.05409	0.734251	0.490449		-0.058102	0.536308	0.396272
42	L_7AL	Lateral Area 7A		0.574059	0	0		0.287815	0.015552	0.000936		0.460674	0	0
43	L_SCEF	Supplementary and Cingulate Eye Field		-0.034886	0.738013	0.625261		-0.09096	0.457009	0.214762		0.175616	0.029829	0.008903
44	L_6ma	Area 6m anterior		0.301439	0.001843	0.000179		0.065387	0.713866	0.452115		0.291007	6.1e-05	6e-06
45	L_7Am	Medial Area 7A		0.400345	1.3e-05	1e-06		0.266336	0.027087	0.002088		0.148187	0.065531	0.022572
46	L_7PL	Lateral Area 7P		0.461889	1e-06	0		0.283893	0.015552	0.00095		0.186442	0.023872	0.006499
47	L_7PC	Area 7PC		0.393761	0.000101	6e-06		0.110739	0.454576	0.212135		0.498346	0	0
48	L_LIPv	Area Lateral IntraParietal ventral		0.316066	0.002992	0.000332		0.186426	0.155343	0.036417		0.282562	0.000246	3.1e-05
49	L_VIP	Ventral IntraParietal Complex		0.472654	3e-06	0		0.312103	0.009107	0.000348		0.459056	0	0
50	L_MIP	Medial IntraParietal Area		0.234473	0.033535	0.008291		0.194674	0.134328	0.025373		0.189775	0.018957	0.005003
51	L_1	Area 1		0.486653	0	0		-0.124019	0.239649	0.079217		0.564481	0	0
52	L_2	Area 2		0.10837	0.314434	0.172065		-0.038745	0.81276	0.625373		0.254391	7.1e-05	7e-06
53	L_3a	Area 3a		-0.089263	0.376969	0.224087		-0.02347	0.870125	0.745946		-0.262249	0.000246	3.2e-05
54	L_6d	Dorsal area 6		0.116873	0.272168	0.145156		-0.222901	0.048253	0.005361		0.445288	0	0
55	L_6mp	Area 6mp		-0.149358	0.146423	0.056129		-0.111398	0.433842	0.19584		0.017032	0.858823	0.794412
56	L_6v	Ventral Area 6		0.050743	0.643417	0.507585		-0.005425	0.978223	0.946745		0.038534	0.697699	0.581416
57	L_p24pr	Area Posterior 24 prime		0.139903	0.218547	0.110488		0.170948	0.162122	0.043233		0.05962	0.559968	0.426158
58	L_33pr	Area 33 prime		0.117041	0.354258	0.198778		0.130211	0.344013	0.140434		0.098584	0.337907	0.206882
59	L_a24pr	Anterior 24 prime		0.07892	0.547076	0.39663		0.130757	0.326978	0.12625		0.124583	0.226716	0.10706
60	L_p32pr	Area p32 prime		-0.141046	0.186761	0.083005		0.0011	0.993489	0.98767		-0.052573	0.567373	0.440793
61	L_a24	Area a24		0.232104	0.027012	0.006036		0.116481	0.274897	0.099268		0.221062	0.007385	0.001723
62	L_d32	Area dorsal 32		-0.26394	0.005687	0.000853		-0.165452	0.109559	0.017651		-0.110353	0.22714	0.107891
63	L_8BM	Area 8BM		-0.031083	0.740189	0.631217		-0.118047	0.230732	0.074988		0.320504	1.9e-05	2e-06
64	L_p32	Area p32		-0.160573	0.146644	0.056703		-0.019731	0.870125	0.741305		0.013903	0.891361	0.846793
65	L_10r	Area 10r		0.057336	0.643417	0.506958		0.007578	0.973677	0.924993		0.029126	0.779545	0.684268
66	L_47m	Area 47m		-0.20085	0.066525	0.019033		-0.077168	0.610525	0.337485		-0.03242	0.766115	0.663966
67	L_8Av	Area 8Av		0.3779	2.1e-05	1e-06		0.16815	0.155371	0.038502		0.357225	0	0
68	L_8Ad	Area 8Ad		0.06264	0.577417	0.43627		-0.00869	0.969256	0.918101		-0.012023	0.87381	0.825265
69	L_9m	Area 9 Middle		-0.054952	0.547076	0.396075		-0.166535	0.058824	0.006863		0.185889	0.00574	0.00126
70	L_8BL	Area 8B Lateral		0.289096	0.001113	9.9e-05		-0.015922	0.935855	0.850066		0.256014	0.000921	0.000148
71	L_9p	Area 9 Posterior		0.218392	0.024471	0.005166		0.006615	0.976536	0.935847		0.206172	0.003652	0.000741
72	L_10d	Area 10d		0.283638	0.000811	6.5e-05		0.046076	0.734251	0.481555		0.244358	0.00104	0.000173
73	L_8C	Area 8C		0.248784	0.009697	0.001616		0.200364	0.080525	0.010289		0.072844	0.317739	0.187113
74	L_44	Area 44		0.04592	0.698117	0.572068		0.054691	0.742722	0.521895		-0.107443	0.226716	0.105868
75	L_45	Area 45		-0.00163	0.995658	0.984261		-0.027378	0.870125	0.740298		0.048184	0.565852	0.435392
76	L_47l	Area 47 lateral		-0.160707	0.107482	0.035369		-0.13785	0.230732	0.073353		-0.103528	0.261537	0.140939
77	L_a47r	Area anterior 47r		-0.125222	0.165014	0.070131		-0.201215	0.027087	0.002257		0.120931	0.129142	0.050939
78	L_6r	Rostral Area 6		-0.170368	0.103891	0.032322		-0.101388	0.476896	0.229592		-0.225632	0.001148	0.000198
79	L_IFJa	Area IFJa		0.069585	0.575183	0.432985		0.118455	0.411471	0.179447		-0.141314	0.095765	0.035114
80	L_IFJp	Area IFJp		-0.081447	0.498923	0.351875		0.039518	0.819379	0.643541		-0.064823	0.500024	0.359739
81	L_IFSp	Area IFSp		-0.067757	0.561245	0.414812		0.100261	0.487061	0.240824		-0.186649	0.017339	0.004528
82	L_IFSa	Area IFSa		-0.059153	0.606061	0.474748		0.083012	0.56769	0.304345		-0.067564	0.402577	0.263912
83	L_p9-46v	Area posterior 9-46v		0.266191	0.003155	0.000359		0.229685	0.024228	0.001683		-0.020459	0.818316	0.734002
84	L_46	Area 46		0.251756	0.004406	0.000611		0.191817	0.083063	0.011537		0.150363	0.03446	0.01053
85	L_a9-46v	Area anterior 9-46v		2.6e-05	0.999722	0.999722		-0.018131	0.898705	0.796353		-0.05117	0.541663	0.401734
86	L_9-46d	Area 9-46d		0.076191	0.457499	0.295659		0.047842	0.742722	0.515694		-0.01829	0.818316	0.734211
87	L_9a	Area 9 anterior		0.095699	0.372838	0.214217		-0.007216	0.975335	0.929278		0.090352	0.258365	0.138512
88	L_10v	Area 10v		-0.00115	0.995658	0.987522		0.025499	0.863546	0.699758		-0.096785	0.258365	0.13439
89	L_a10p	Area anterior 10p		-0.308144	0.000527	4.1e-05		-0.191991	0.07836	0.009688		-0.297053	9.2e-05	1e-05
90	L_10pp	Polar 10p		0.00847	0.955737	0.913259		-0.101384	0.387284	0.164596		0.016924	0.862175	0.802301
91	L_11l	Area 11l		-0.117302	0.216132	0.107059		-0.043389	0.757688	0.545114		-0.053831	0.572531	0.451663
92	L_13l	Area 13l		-0.060369	0.564536	0.421834		0.031102	0.842366	0.671553		-0.031479	0.766115	0.661938
93	L_OFC	Orbital Frontal Complex		-0.187279	0.027416	0.006245		0.062209	0.658069	0.384855		-0.317007	3.2e-05	3e-06
94	L_47s	Area 47s		-0.105825	0.298416	0.161642		-0.061049	0.692003	0.416668		-0.125728	0.186814	0.081875
95	L_LIPd	Area Lateral IntraParietal dorsal		0.040852	0.751153	0.650999		0.120981	0.418393	0.184826		0.081192	0.355968	0.220502
96	L_6a	Area 6 anterior		-0.094013	0.386288	0.231773		-0.126243	0.304802	0.113481		-0.041993	0.586175	0.467311
97	L_i6-8	Inferior 6-8 Transitional Area		0.224301	0.030413	0.00735		-0.049215	0.7597	0.553087		0.319789	1.6e-05	1e-06
98	L_s6-8	Superior 6-8 Transitional Area		0.165392	0.14668	0.058265		0.014577	0.94663	0.869985		0.118867	0.190884	0.084307
99	L_43	Area 43		-0.267772	0.005696	0.00087		-0.272475	0.017584	0.001123		-0.112116	0.229363	0.111278
100	L_OP4	Area OP4/PV		-0.31358	0.00051	3.8e-05		-0.241342	0.015552	0.000893		-0.076103	0.362888	0.227813
101	L_OP1	Area OP1/SII		-0.22837	0.010715	0.001845		-0.097176	0.401734	0.174085		0.067067	0.471029	0.325795
102	L_OP2-3	Area OP2-3/VS		-0.130406	0.192351	0.086024		-0.015247	0.934823	0.839433		-0.184446	0.028776	0.008393
103	L_52	Area 52		-0.123392	0.226314	0.117558		-0.012299	0.948766	0.877609		-0.437244	0	0
104	L_RI	RetroInsular Cortex		-0.295198	0.001113	9.9e-05		-0.28335	0.009107	0.000317		0.013612	0.885434	0.838703
105	L_PFcm	Area PFcm		-0.263726	0.003978	0.000508		-0.150593	0.164189	0.044696		-0.030722	0.749673	0.637222
106	L_PoI2	Posterior Insular Area 2		-0.294804	0.000434	2.9e-05		-0.18017	0.07836	0.009795		-0.055512	0.579053	0.458417
107	L_TA2	Area TA2		-0.060544	0.586378	0.448782		0.067868	0.650437	0.369568		-0.149579	0.115123	0.04445
108	L_FOP4	Frontal OPercular Area 4		-0.223945	0.024523	0.005304		-0.162481	0.155343	0.037572		-0.20594	0.006071	0.001383
109	L_MI	Middle Insular Area		-0.231761	0.017857	0.003423		-0.236704	0.015552	0.000907		-0.101049	0.273795	0.150801
110	L_Pir	Pirform Cortex		-0.493374	0	0		-0.150145	0.210671	0.065542		-0.401615	3e-06	0
111	L_AVI	Anterior Ventral Insular Area		-0.150981	0.136019	0.049874		-0.120692	0.326978	0.1252		0.01221	0.900685	0.860655
112	L_AAIC	Anterior Agranular Insula Complex		-0.25822	0.002875	0.000303		-0.264403	0.006893	0.000211		0.008818	0.935074	0.905206
113	L_FOP1	Frontal Opercular Area 1		-0.16966	0.108256	0.036539		-0.167339	0.162122	0.043017		-0.345701	1.3e-05	1e-06
114	L_FOP3	Frontal Opercular Area 3		-0.216778	0.018522	0.003753		-0.089535	0.457009	0.217079		-0.269863	0.00061	8.8e-05
115	L_FOP2	Frontal Opercular Area 2		-0.230093	0.012562	0.002245		-0.126657	0.259194	0.088558		-0.258555	0.001638	0.000309
116	L_PFt	Area PFt		-0.151894	0.134834	0.04869		-0.159367	0.155371	0.039706		0.132628	0.103978	0.038414
117	L_AIP	Anterior IntraParietal Area		-0.174993	0.126973	0.045499		-0.180226	0.151964	0.032503		0.281941	2.6e-05	2e-06
118	L_EC	Entorhinal Cortex		-0.269394	0.017857	0.003412		-0.312418	0.012904	0.000574		0.065455	0.543284	0.407463
119	L_PreS	PreSubiculum		0.003266	0.990434	0.971176		0.016373	0.934823	0.83992		-0.16249	0.090996	0.032607
120	L_H	Hippocampus		-0.019811	0.898324	0.83095		-0.467559	1e-06	0		0.261655	0.00312	0.000624
121	L_ProS	ProStriate Area		-0.149945	0.164712	0.068209		0.090819	0.567322	0.300996		-0.363879	1.3e-05	1e-06
122	L_PeEc	Perirhinal Ectorhinal Cortex		-0.103274	0.425635	0.261292		-0.127371	0.377629	0.159187		0.104174	0.273795	0.150328
123	L_STGa	Area STGa		-0.11857	0.236762	0.1243		-0.171087	0.114804	0.019134		-0.1106	0.258365	0.137122
124	L_PBelt	ParaBelt Complex		-0.125484	0.226189	0.116459		-0.1063	0.395492	0.169183		0.037444	0.705819	0.590143
125	L_A5	Auditory 5 Complex		-0.064048	0.561245	0.416257		-0.106238	0.37105	0.153573		0.10719	0.218778	0.099397
126	L_PHA1	ParaHippocampal Area 1		0.174229	0.145912	0.055122		0.060542	0.734251	0.474428		0.239228	0.006214	0.001433
127	L_PHA3	ParaHippocampal Area 3		-0.041892	0.72965	0.603988		0.039028	0.810148	0.618863		0.017156	0.869207	0.816089
128	L_STSda	Area STSd anterior		-0.157876	0.165014	0.069754		-0.06615	0.692003	0.417124		-0.160696	0.08427	0.029728
129	L_STSdp	Area STSd posterior		-0.138833	0.208399	0.097253		0.016746	0.934823	0.841341		-0.284014	0.000443	6e-05
130	L_STSvp	Area STSv posterior		0.050448	0.674211	0.541242		0.129188	0.328565	0.127775		-0.203746	0.015838	0.004092
131	L_TGd	Area TG dorsal		-0.117045	0.210851	0.100178		-0.134315	0.155343	0.03639		-0.140481	0.110556	0.041765
132	L_TE1a	Area TE1 anterior		-0.246983	0.006641	0.001052		-0.111656	0.326978	0.126145		-0.308794	7.2e-05	8e-06
133	L_TE1p	Area TE1 posterior		-0.010359	0.943704	0.891185		0.171955	0.140529	0.027325		-0.073624	0.412438	0.272667
134	L_TE2a	Area TE2 anterior		-0.026874	0.811302	0.720542		0.131864	0.244038	0.081415		-0.262432	0.000764	0.000119
135	L_TF	Area TF		-0.099502	0.325446	0.180803		0.024958	0.870125	0.73969		-0.195451	0.027592	0.007664
136	L_TE2p	Area TE2 posterior		-0.035279	0.754133	0.655677		0.001976	0.992682	0.97768		-0.015883	0.869207	0.816015
137	L_PHT	Area PHT		0.079228	0.467671	0.317753		0.151718	0.201237	0.062048		0.025032	0.794	0.699161
138	L_PH	Area PH		-0.145323	0.146423	0.056		-0.003803	0.987924	0.960481		-0.08705	0.337907	0.207437
139	L_TPOJ1	Area TemporoParietoOccipital Junction 1		-0.135779	0.218239	0.109726		0.080405	0.599663	0.328149		-0.147119	0.084418	0.030015
140	L_TPOJ2	Area TemporoParietoOccipital Junction 2		0.219551	0.040026	0.010451		0.263627	0.027087	0.002234		0.074905	0.399102	0.259201
141	L_TPOJ3	Area TemporoParietoOccipital Junction 3		0.266412	0.012562	0.002268		0.198765	0.139489	0.026735		0.028308	0.777584	0.678226
142	L_DVT	Dorsal Transitional Visual Area		-0.041899	0.736356	0.619766		-0.065696	0.700495	0.433884		-0.081829	0.362103	0.226314
143	L_PGp	Area PGp		0.237697	0.024523	0.005313		0.249166	0.037893	0.003684		0.089675	0.299247	0.17373
144	L_IP2	Area IntraParietal 2		-0.030822	0.806001	0.709729		-0.08611	0.57153	0.307991		0.151182	0.041683	0.0132
145	L_IP1	Area IntraParietal 1		0.080261	0.498923	0.352018		0.12323	0.377629	0.159443		0.113901	0.149452	0.062272
146	L_IP0	Area IntraParietal 0		0.291895	0.005187	0.000764		0.316646	0.009107	0.000354		-0.033868	0.70773	0.593707
147	L_PFop	Area PF opercular		-0.24838	0.004196	0.000559		-0.152829	0.162122	0.042806		-0.047468	0.592483	0.473986
148	L_PF	Area PF Complex		-0.109935	0.27356	0.146658		-0.128289	0.276487	0.101378		0.093193	0.229363	0.112133
149	L_PFm	Area PFm Complex		0.167284	0.104229	0.032716		-0.087101	0.567322	0.30008		0.401037	0	0
150	L_PGi	Area PGi		0.13624	0.208905	0.098069		0.124742	0.335248	0.133068		0.192078	0.004959	0.001061
151	L_PGs	Area PGs		0.225009	0.027974	0.006489		0.107538	0.453241	0.208184		0.272796	5.1e-05	5e-06
152	L_V6A	Area V6A		0.00981	0.955737	0.911961		-0.033255	0.863546	0.708828		0.138681	0.153037	0.064191
153	L_VMV1	VentroMedial Visual Area 1		0.09004	0.467671	0.313132		0.191347	0.151791	0.031623		0.025667	0.818316	0.730718
154	L_VMV3	VentroMedial Visual Area 3		-0.00017	0.999722	0.998433		0.024875	0.873802	0.757835		-0.005364	0.958751	0.942772
155	L_PHA2	ParaHippocampal Area 2		0.066641	0.586378	0.448799		0.04028	0.815563	0.631208		0.111849	0.26948	0.145968
156	L_V4t	Area V4t		0.092731	0.441633	0.279409		-0.042347	0.810148	0.617484		0.051278	0.601537	0.483042
157	L_FST	Area FST		0.144288	0.203972	0.094054		0.113182	0.401734	0.174038		0.070589	0.451545	0.30981
158	L_V3CD	Area V3CD		0.163171	0.146644	0.057028		0.185992	0.146504	0.030115		0.018142	0.858823	0.790805
159	L_LO3	Area Lateral Occipital 3		0.180532	0.122047	0.042377		0.093145	0.552279	0.286878		0.090539	0.321428	0.191964
160	L_VMV2	VentroMedial Visual Area 2		0.094659	0.457499	0.296104		0.026965	0.870125	0.737098		0.190911	0.036298	0.011192
161	L_31pd	Area 31pd		-0.10331	0.376242	0.22129		0.052747	0.742722	0.526174		-0.069087	0.445918	0.304647
162	L_31a	Area 31a		-0.086776	0.467671	0.312571		-0.031202	0.863546	0.700663		0.116363	0.226716	0.10499
163	L_VVC	Ventral Visual Complex		-0.143563	0.137491	0.051559		-0.011146	0.956057	0.890141		-0.088575	0.333705	0.202077
164	L_25	Area 25		-0.177519	0.067698	0.019557		-0.073927	0.485372	0.238641		0.071853	0.482541	0.343141
165	L_s32	Area s32		0.006552	0.969676	0.940944		-0.045913	0.734251	0.490205		0.225198	0.014531	0.003673
166	L_pOFC	posterior OFC Complex		-0.09053	0.374357	0.218246		-0.034692	0.819379	0.643905		-0.290721	0.000757	0.000116
167	L_PoI1	Area Posterior Insular 1		-0.027932	0.816218	0.734596		-0.096347	0.457009	0.216085		-0.104624	0.273795	0.151307
168	L_Ig	Insular Granular Complex		-0.058304	0.596694	0.464095		-0.004935	0.978223	0.948332		-0.231322	0.003701	0.000761
169	L_FOP5	Area Frontal Opercular 5		-0.147725	0.162559	0.06683		-0.166058	0.162122	0.042484		-0.032477	0.728004	0.614759
170	L_p10p	Area posterior 10p		0.072379	0.486185	0.336278		0.038629	0.805534	0.605237		-0.118009	0.137016	0.054464
171	L_p47r	Area posterior 47r		-0.075088	0.49586	0.347102		-0.051895	0.739096	0.499347		-0.026535	0.779413	0.681986
172	L_TGv	Area TG Ventral		0.138681	0.202591	0.09152		-0.001429	0.993489	0.985674		-0.00719	0.939781	0.916286
173	L_MBelt	Medial Belt Complex		0.063696	0.561358	0.4179		0.169645	0.151992	0.032932		-0.102682	0.258365	0.136697
174	L_LBelt	Lateral Belt Complex		-0.111894	0.310352	0.168969		-0.175224	0.151964	0.032352		0.075466	0.429469	0.286933
175	L_A4	Auditory 4 Complex		-0.189541	0.053693	0.014616		-0.194174	0.073599	0.008791		0.042302	0.628875	0.513581
176	L_STSva	Area STSv anterior		-0.257633	0.010226	0.001733		-0.178764	0.123327	0.02124		-0.402069	1e-06	0
177	L_TE1m	Area TE1 Middle		-0.12557	0.226189	0.116226		0.06357	0.658069	0.387529		-0.117238	0.224359	0.102831
178	L_PI	Para-Insular Area		-0.264322	0.004406	0.000616		-0.085949	0.465307	0.222313		-0.508172	0	0
179	L_a32pr	Area anterior 32 prime		-0.025516	0.838473	0.763942		-0.000986	0.993489	0.988281		0.078099	0.402267	0.262591
180	L_p24	Area posterior 24		0.026521	0.842341	0.769806		0.120308	0.344013	0.139725		0.127017	0.186814	0.081991
181	R_V1	Primary Visual Cortex		-0.046894	0.693192	0.566107		0.135974	0.267106	0.092559		-0.115788	0.229363	0.111896
182	R_MST	Medial Superior Temporal Area		-0.246988	0.018522	0.003756		0.019774	0.918389	0.818897		-0.315092	6.5e-05	7e-06
183	R_V6	Sixth Visual Area		-0.147553	0.167276	0.071557		-0.176647	0.146504	0.029633		0.09606	0.281962	0.156645
184	R_V2	Second Visual Area		-0.140404	0.165014	0.069772		-0.071189	0.58627	0.317928		-0.04135	0.678739	0.558074
185	R_V3	Third Visual Area		-0.273733	0.003766	0.00046		-0.278156	0.005152	0.000114		-0.020871	0.823374	0.743324
186	R_V4	Fourth Visual Area		-0.399791	7e-06	0		-0.248306	0.014505	0.000685		-0.135309	0.068827	0.024089
187	R_V8	Eighth Visual Area		-0.003741	0.987481	0.965537		-0.14427	0.200441	0.059576		0.13656	0.149452	0.061799
188	R_4	Primary Motor Cortex		-0.043783	0.674211	0.539613		-0.032692	0.819379	0.644582		-0.148601	0.049169	0.015843
189	R_3b	Primary Sensory Cortex		-0.004481	0.977964	0.953515		-0.048873	0.739096	0.502996		-0.091657	0.303327	0.176941
190	R_FEF	Frontal Eye Fields		0.103805	0.376242	0.222368		-0.068838	0.704296	0.440185		0.235533	0.003008	0.000593
191	R_PEF	Premotor Eye Field		-0.088222	0.467671	0.317443		0.061819	0.734251	0.49154		-0.057917	0.536308	0.395835
192	R_55b	Area 55b		0.096737	0.424737	0.259561		0.050717	0.7597	0.559223		0.158577	0.065121	0.021888
193	R_V3A	Area V3A		-0.082505	0.467671	0.311906		-0.168698	0.163316	0.044005		0.080384	0.376504	0.239498
194	R_RSC	RetroSplenial Complex		-0.210602	0.022607	0.00471		-0.075544	0.516745	0.259808		0.019299	0.862175	0.800247
195	R_POS2	Parieto-Occipital Sulcus Area 2		-0.137884	0.154095	0.062494		-0.030775	0.863546	0.697147		-0.110005	0.204288	0.091929
196	R_V7	Seventh Visual Area		0.041743	0.746896	0.643161		0.000444	0.996135	0.996135		0.052587	0.585442	0.465101
197	R_IPS1	IntraParietal Sulcus Area 1		0.051433	0.693192	0.564795		0.042978	0.819379	0.639405		-0.02987	0.767007	0.66687
198	R_FFC	Fusiform Face Complex		-0.26272	0.004955	0.000716		-0.132569	0.230732	0.073545		-0.059256	0.543284	0.405136
199	R_V3B	Area V3B		-0.18503	0.107317	0.034856		-0.062767	0.734251	0.485019		-0.163707	0.053329	0.017776
200	R_LO1	Area Lateral Occipital 1		-0.252471	0.01445	0.002655		-0.176721	0.155343	0.037645		-0.18529	0.029829	0.008949
201	R_LO2	Area Lateral Occipital 2		-0.086017	0.459375	0.299171		-0.136687	0.2566	0.086959		0.11391	0.236416	0.116238
202	R_PIT	Posterior InferoTemporal		-0.223238	0.029663	0.007086		-0.265109	0.015552	0.000826		0.058259	0.565536	0.432007
203	R_MT	Middle Temporal Area		-0.076243	0.503423	0.356591		0.022291	0.89351	0.789267		-0.180991	0.029168	0.008588
204	R_A1	Primary Auditory Cortex		-0.026819	0.828363	0.750129		0.307653	0.006361	0.000177		-0.129724	0.167561	0.071679
205	R_PSL	PeriSylvian Language Area		-0.067571	0.535075	0.384957		-0.077263	0.618549	0.345357		0.006115	0.944866	0.923869
206	R_SFL	Superior Frontal Language Area		0.131041	0.207138	0.096089		-0.054378	0.742722	0.530221		0.108572	0.226716	0.106255
207	R_PCV	PreCuneus Visual Area		0.131203	0.226189	0.116864		0.181566	0.146504	0.029868		-0.008757	0.926549	0.89309
208	R_STV	Superior Temporal Visual Area		-0.042064	0.736356	0.61588		-0.026773	0.873802	0.757121		-0.0838	0.337377	0.205237
209	R_7Pm	Medial Area 7P		0.298038	0.003773	0.000472		0.252122	0.035477	0.003154		0.119681	0.218778	0.099665
210	R_7m	Area 7m		-0.080082	0.436875	0.273047		0.079407	0.56769	0.303268		-0.101977	0.258365	0.13497
211	R_POS1	Parieto-Occipital Sulcus Area 1		-0.142906	0.107317	0.034878		-0.02447	0.863546	0.721893		0.010649	0.905352	0.867629
212	R_23d	Area 23d		-0.096622	0.363055	0.204723		0.064812	0.676388	0.402075		-0.227918	0.004927	0.001036
213	R_v23ab	Area ventral 23 a+b		-0.120979	0.210851	0.100692		0.014542	0.935855	0.850068		-0.183746	0.037515	0.011671
214	R_d23ab	Area dorsal 23 a+b		0.157877	0.120424	0.04148		0.120971	0.287024	0.106039		0.06006	0.522342	0.3816
215	R_31pv	Area 31p ventral		0.139644	0.202591	0.091729		0.139574	0.244038	0.082024		-0.002325	0.973635	0.973635
216	R_5m	Area 5m		0.007844	0.966892	0.926605		-0.07503	0.658069	0.385887		0.07958	0.382501	0.244375
217	R_5mv	Area 5m ventral		0.077973	0.467671	0.318276		-0.013325	0.94663	0.867541		0.007318	0.935553	0.909566
218	R_23c	Area 23c		-0.082284	0.417947	0.254251		-0.078839	0.542951	0.27742		-0.143292	0.065526	0.022248
219	R_5L	Area 5L		0.423722	8e-06	0		0.030157	0.863546	0.718322		0.331961	7e-06	0
220	R_24dd	Dorsal Area 24d		0.021634	0.845995	0.775495		-0.047398	0.742722	0.529626		0.003229	0.966059	0.958555
221	R_24dv	Ventral Area 24d		0.042344	0.736356	0.619409		0.073777	0.614999	0.341666		-0.09608	0.273795	0.151348
222	R_7AL	Lateral Area 7A		0.584716	0	0		0.353746	0.001266	2.1e-05		0.425461	0	0
223	R_SCEF	Supplementary and Cingulate Eye Field		0.000884	0.995658	0.990127		0.003151	0.99116	0.966381		-0.056599	0.543284	0.406815
224	R_6ma	Area 6m anterior		0.180327	0.097946	0.0302		-0.046299	0.805534	0.606388		0.249965	0.000609	8.6e-05
225	R_7Am	Medial Area 7A		0.409011	8e-06	0		0.251442	0.036784	0.003474		0.257178	0.000769	0.000122
226	R_7PL	Lateral Area 7P		0.447908	7e-06	0		0.370574	0.000916	1.3e-05		0.295991	0.000177	2.1e-05
227	R_7PC	Area 7PC		0.437015	6e-06	0		0.201666	0.109559	0.017515		0.385303	0	0
228	R_LIPv	Area Lateral IntraParietal ventral		0.479733	2e-06	0		0.456079	2.5e-05	0		0.22164	0.006016	0.001354
229	R_VIP	Ventral IntraParietal Complex		0.51021	0	0		0.447482	7e-06	0		0.366728	3e-06	0
230	R_MIP	Medial IntraParietal Area		0.283023	0.006663	0.001073		0.270767	0.021208	0.001414		0.038449	0.690838	0.569941
231	R_1	Area 1		0.449764	0	0		-0.153084	0.13333	0.024814		0.51742	0	0
232	R_2	Area 2		0.027329	0.817376	0.737909		-0.023077	0.883295	0.772883		0.106847	0.174989	0.075342
233	R_3a	Area 3a		0.03799	0.742798	0.637569		-0.080276	0.563519	0.295847		-0.067935	0.429469	0.287506
234	R_6d	Dorsal area 6		0.062845	0.586378	0.448412		-0.320935	0.006361	0.000172		0.429396	0	0
235	R_6mp	Area 6mp		-0.085328	0.475315	0.325996		-0.223781	0.097997	0.014699		0.192106	0.014401	0.0036
236	R_6v	Ventral Area 6		0.005676	0.969676	0.94274		0.011106	0.956057	0.89232		0.074296	0.38669	0.248126
237	R_p24pr	Area Posterior 24 prime		-0.072332	0.549473	0.399894		0.069091	0.658069	0.380674		-0.027048	0.812458	0.722185
238	R_33pr	Area 33 prime		-0.110195	0.374357	0.217263		-0.031799	0.863546	0.708207		-0.023502	0.842989	0.765064
239	R_a24pr	Anterior 24 prime		-0.008035	0.968403	0.930743		0.032609	0.863546	0.697129		0.144144	0.149237	0.060939
240	R_p32pr	Area p32 prime		0.068256	0.555083	0.408603		0.103752	0.335248	0.133859		0.017551	0.858823	0.787486
241	R_a24	Area a24		-0.09374	0.441633	0.280262		-0.157013	0.143993	0.028399		0.211893	0.009557	0.002257
242	R_d32	Area dorsal 32		-0.086115	0.441633	0.280928		-0.039601	0.78378	0.585658		-0.051313	0.559968	0.426198
243	R_8BM	Area 8BM		0.029691	0.747112	0.645422		0.002533	0.992682	0.972415		0.244078	0.001454	0.000262
244	R_p32	Area p32		-0.090149	0.463118	0.306172		-0.046925	0.734251	0.48125		-0.032212	0.766115	0.66072
245	R_10r	Area 10r		-0.082767	0.461671	0.303934		-0.034721	0.810148	0.618013		0.004026	0.966059	0.955806
246	R_47m	Area 47m		-0.139975	0.203972	0.093989		-0.202807	0.082858	0.010818		0.051099	0.601537	0.484571
247	R_8Av	Area 8Av		0.346332	0.000168	1.1e-05		0.1559	0.185839	0.054203		0.322051	1e-06	0
248	R_8Ad	Area 8Ad		0.179344	0.073618	0.021676		0.075798	0.58627	0.319192		0.05295	0.497449	0.356505
249	R_9m	Area 9 Middle		0.050481	0.569939	0.427454		-0.073038	0.513028	0.256514		0.219371	0.001483	0.000272
250	R_8BL	Area 8B Lateral		0.292017	0.00051	3.6e-05		0.074834	0.603186	0.331752		0.307002	1.4e-05	1e-06
251	R_9p	Area 9 Posterior		0.197851	0.038949	0.009954		0.057524	0.71577	0.455598		0.168558	0.019635	0.005236
252	R_10d	Area 10d		0.187108	0.055289	0.015358		-0.082829	0.433842	0.194205		0.325443	1.3e-05	1e-06
253	R_8C	Area 8C		0.290413	0.002512	0.000258		0.217251	0.042619	0.004499		0.080565	0.283572	0.15989
254	R_44	Area 44		0.1631	0.124415	0.043545		0.072785	0.672376	0.397823		-0.003282	0.966059	0.960692
255	R_45	Area 45		0.029915	0.811302	0.720197		-0.046705	0.760374	0.563944		0.124518	0.149452	0.062073
256	R_47l	Area 47 lateral		-0.192756	0.052753	0.014214		-0.175704	0.126618	0.022158		-0.104729	0.258365	0.134583
257	R_a47r	Area anterior 47r		-0.102696	0.28218	0.152064		-0.216225	0.024889	0.001798		0.060357	0.445918	0.304231
258	R_6r	Rostral Area 6		-0.194849	0.042595	0.01124		-0.101654	0.453241	0.210254		-0.057895	0.474598	0.330901
259	R_IFJa	Area IFJa		0.086395	0.485075	0.334163		0.131977	0.344013	0.140472		-0.083854	0.348099	0.214661
260	R_IFJp	Area IFJp		0.096714	0.430002	0.266362		0.143726	0.27145	0.095761		0.050463	0.567373	0.439881
261	R_IFSp	Area IFSp		-0.079317	0.487694	0.340031		0.025544	0.873802	0.76215		-0.100339	0.242186	0.121093
262	R_IFSa	Area IFSa		-0.033225	0.786977	0.688605		0.016624	0.935421	0.844478		0.004587	0.957653	0.939032
263	R_p9-46v	Area posterior 9-46v		0.179717	0.058361	0.016459		0.18506	0.09609	0.014147		0.081269	0.287409	0.162865
264	R_46	Area 46		0.252083	0.003753	0.000448		0.182465	0.083063	0.011156		0.13628	0.041598	0.013057
265	R_a9-46v	Area anterior 9-46v		0.14571	0.14668	0.057538		0.024043	0.873802	0.760294		0.104165	0.198776	0.088741
266	R_9-46d	Area 9-46d		0.005532	0.969676	0.940014		-0.031417	0.842366	0.670579		0.03578	0.625874	0.507987
267	R_9a	Area 9 anterior		0.149184	0.124831	0.044038		-0.04658	0.745084	0.533977		0.21657	0.002958	0.000575
268	R_10v	Area 10v		0.057334	0.601866	0.46979		-0.117956	0.200861	0.060735		0.184032	0.027943	0.007995
269	R_a10p	Area anterior 10p		-0.126879	0.210851	0.101717		-0.125537	0.27145	0.095206		-0.155047	0.050915	0.01683
270	R_10pp	Polar 10p		0.130517	0.203972	0.093914		-0.044257	0.742722	0.524796		0.098707	0.258365	0.138234
271	R_11l	Area 11l		-0.108334	0.247931	0.130853		0.02753	0.863546	0.708282		-0.003753	0.966059	0.957407
272	R_13l	Area 13l		-0.121288	0.210851	0.10212		-0.04661	0.742722	0.516821		0.037301	0.724708	0.609963
273	R_OFC	Orbital Frontal Complex		0.006135	0.969108	0.934112		-0.046848	0.742722	0.515367		0.052895	0.567373	0.444442
274	R_47s	Area 47s		-0.093075	0.383264	0.228894		-0.070486	0.650437	0.370388		-0.016491	0.87381	0.824953
275	R_LIPd	Area Lateral IntraParietal dorsal		0.27212	0.011935	0.002089		0.261882	0.041005	0.004214		0.152489	0.066741	0.023174
276	R_6a	Area 6 anterior		-0.001314	0.995658	0.986996		-0.035047	0.837893	0.663332		0.054328	0.515198	0.373518
277	R_i6-8	Inferior 6-8 Transitional Area		0.300309	0.002093	0.000209		0.121473	0.335248	0.131936		0.336254	5e-06	0
278	R_s6-8	Superior 6-8 Transitional Area		0.137331	0.216132	0.106726		-0.013875	0.94663	0.873003		0.170624	0.033591	0.010171
279	R_43	Area 43		-0.293936	0.001272	0.000117		-0.18102	0.126871	0.022907		0.018154	0.858823	0.792478
280	R_OP4	Area OP4/PV		-0.246348	0.003171	0.00037		-0.140749	0.155371	0.039346		-0.00944	0.92427	0.888326
281	R_OP1	Area OP1/SII		0.121166	0.270895	0.143725		0.083255	0.542951	0.277508		0.055355	0.565852	0.434757
282	R_OP2-3	Area OP2-3/VS		-0.067543	0.549781	0.401646		-0.044513	0.7597	0.557573		-0.140761	0.115123	0.044278
283	R_52	Area 52		-0.156533	0.147761	0.059105		-0.051717	0.742722	0.522156		-0.193317	0.027758	0.007788
284	R_RI	RetroInsular Cortex		-0.173473	0.081926	0.024578		-0.163451	0.155343	0.035901		-0.074016	0.390998	0.251976
285	R_PFcm	Area PFcm		-0.252252	0.005724	0.00089		-0.182416	0.114982	0.019483		-0.125157	0.125987	0.049345
286	R_PoI2	Posterior Insular Area 2		-0.329242	2.4e-05	1e-06		-0.169938	0.091044	0.013151		-0.097837	0.318025	0.189048
287	R_TA2	Area TA2		-0.032013	0.781461	0.681607		0.16976	0.13333	0.02464		-0.20793	0.014535	0.003714
288	R_FOP4	Frontal OPercular Area 4		-0.230353	0.022214	0.004566		-0.154616	0.199508	0.058744		-0.241322	0.001454	0.000259
289	R_MI	Middle Insular Area		-0.179072	0.081926	0.024413		-0.209587	0.03912	0.003912		-0.141655	0.113549	0.043212
290	R_Pir	Pirform Cortex		-0.55624	0	0		-0.156144	0.200861	0.060904		-0.457303	0	0
291	R_AVI	Anterior Ventral Insular Area		-0.162584	0.108256	0.036637		-0.156602	0.182026	0.051779		0.140854	0.117231	0.04559
292	R_AAIC	Anterior Agranular Insula Complex		-0.304909	0.000816	6.8e-05		-0.214439	0.045048	0.00488		0.047238	0.64657	0.529828
293	R_FOP1	Frontal Opercular Area 1		-0.209238	0.038672	0.009775		-0.142497	0.230732	0.074838		-0.292589	0.000247	3.3e-05
294	R_FOP3	Frontal Opercular Area 3		-0.327607	0.00051	3.8e-05		-0.193644	0.083063	0.011476		-0.250815	0.001619	0.000301
295	R_FOP2	Frontal Opercular Area 2		-0.196482	0.026785	0.005878		-0.006114	0.976536	0.934605		-0.313012	8.1e-05	9e-06
296	R_PFt	Area PFt		0.028983	0.811302	0.721157		0.026756	0.870125	0.746858		0.134277	0.091165	0.033174
297	R_AIP	Anterior IntraParietal Area		0.029908	0.812497	0.724476		0.053977	0.742722	0.51305		0.171469	0.021164	0.005702
298	R_EC	Entorhinal Cortex		-0.321276	0.004083	0.000533		-0.254329	0.035909	0.003292		-0.014827	0.891991	0.84987
299	R_PreS	PreSubiculum		0.100923	0.42676	0.263169		0.150122	0.230732	0.07373		-0.142057	0.147668	0.059888
300	R_H	Hippocampus		-0.046765	0.736356	0.619755		-0.386392	8e-05	1e-06		0.252733	0.004927	0.00104
301	R_ProS	ProStriate Area		-0.127338	0.216132	0.107466		0.091754	0.555454	0.290071		-0.390706	4e-06	0
302	R_PeEc	Perirhinal Ectorhinal Cortex		-0.018864	0.900255	0.835237		-0.163041	0.200861	0.061374		0.302188	0.000246	3e-05
303	R_STGa	Area STGa		0.124738	0.217667	0.108834		-0.121382	0.314622	0.118857		0.041127	0.692674	0.57338
304	R_PBelt	ParaBelt Complex		0.100239	0.372838	0.213512		0.020056	0.892813	0.786171		0.061095	0.485827	0.346827
305	R_A5	Auditory 5 Complex		0.153646	0.107317	0.034571		0.180992	0.104464	0.01596		-0.090947	0.253824	0.128322
306	R_PHA1	ParaHippocampal Area 1		0.307617	0.004406	0.000624		0.149739	0.239649	0.078922		0.334973	6.1e-05	6e-06
307	R_PHA3	ParaHippocampal Area 3		-0.104998	0.372838	0.214382		-0.064395	0.700495	0.43492		0.073005	0.48109	0.340772
308	R_STSda	Area STSd anterior		-0.115659	0.325744	0.181874		-0.005724	0.978223	0.943895		-0.190314	0.024186	0.006651
309	R_STSdp	Area STSd posterior		0.189705	0.072509	0.021149		0.283661	0.010253	0.000427		-0.076543	0.399102	0.259416
310	R_STSvp	Area STSv posterior		0.013639	0.927404	0.868154		0.165506	0.165124	0.045409		-0.158649	0.065526	0.022388
311	R_TGd	Area TG dorsal		0.063935	0.529085	0.378626		-0.008393	0.960285	0.903696		-0.069851	0.441419	0.296732
312	R_TE1a	Area TE1 anterior		0.010373	0.943704	0.891276		0.059509	0.700495	0.435486		-0.114761	0.176047	0.076287
313	R_TE1p	Area TE1 posterior		-0.180009	0.049841	0.013291		-0.023776	0.873802	0.753846		-0.134894	0.110539	0.041452
314	R_TE2a	Area TE2 anterior		0.056266	0.586378	0.449556		0.156533	0.155371	0.038917		-0.218405	0.005721	0.001239
315	R_TF	Area TF		-0.160475	0.083765	0.025595		0.009083	0.963784	0.91024		-0.136121	0.146211	0.058891
316	R_TE2p	Area TE2 posterior		-0.076055	0.487694	0.339063		-0.045077	0.742722	0.51312		-0.024384	0.823374	0.741489
317	R_PHT	Area PHT		-0.154667	0.137491	0.051147		-0.000888	0.993489	0.99073		-0.109034	0.24122	0.11994
318	R_PH	Area PH		-0.203356	0.034897	0.008724		-0.11462	0.304802	0.114301		0.04858	0.625874	0.509392
319	R_TPOJ1	Area TemporoParietoOccipital Junction 1		-0.102	0.376242	0.22261		0.137388	0.274897	0.099195		-0.048472	0.572531	0.450886
320	R_TPOJ2	Area TemporoParietoOccipital Junction 2		-0.167178	0.126973	0.045421		-0.050176	0.7597	0.559043		-0.149082	0.091165	0.03304
321	R_TPOJ3	Area TemporoParietoOccipital Junction 3		-0.118597	0.323271	0.177799		-0.030679	0.866619	0.726997		-0.275868	0.000476	6.6e-05
322	R_DVT	Dorsal Transitional Visual Area		0.027002	0.816218	0.733184		-0.036396	0.819379	0.646399		-0.106708	0.226716	0.106891
323	R_PGp	Area PGp		-0.085881	0.452468	0.289077		-0.061681	0.71577	0.459286		0.085268	0.294965	0.170424
324	R_IP2	Area IntraParietal 2		-0.013345	0.932502	0.875516		0.043628	0.806976	0.609715		0.127852	0.106401	0.039605
325	R_IP1	Area IntraParietal 1		0.083414	0.475315	0.326119		0.171502	0.155343	0.037372		0.059831	0.478627	0.336368
326	R_IP0	Area IntraParietal 0		-0.090986	0.459375	0.300122		-0.035522	0.863546	0.698798		-0.193699	0.012797	0.003128
327	R_PFop	Area PF opercular		-0.068481	0.529085	0.378615		0.069455	0.658069	0.382588		-0.037918	0.693322	0.575842
328	R_PF	Area PF Complex		0.009445	0.94959	0.899473		-0.052622	0.739096	0.498737		-0.038625	0.611531	0.494321
329	R_PFm	Area PFm Complex		0.168828	0.107482	0.035529		0.061587	0.705329	0.444749		0.221735	0.000937	0.000154
330	R_PGi	Area PGi		-0.1592	0.164712	0.06863		-0.092609	0.552119	0.283728		-0.028267	0.752348	0.641586
331	R_PGs	Area PGs		0.139466	0.177912	0.077754		0.046477	0.759282	0.550479		0.347247	1e-06	0
332	R_V6A	Area V6A		0.139308	0.226189	0.11564		-0.108738	0.453241	0.20904		0.263902	0.001066	0.000181
333	R_VMV1	VentroMedial Visual Area 1		0.16886	0.136019	0.049744		0.147728	0.274897	0.099197		0.059688	0.555341	0.418049
334	R_VMV3	VentroMedial Visual Area 3		-0.170978	0.118681	0.040549		-0.063769	0.700495	0.428159		-0.059631	0.559968	0.424668
335	R_PHA2	ParaHippocampal Area 2		0.064469	0.596694	0.460272		-0.059454	0.734251	0.479593		0.137477	0.157911	0.066673
336	R_V4t	Area V4t		-0.132811	0.210851	0.10193		-0.129638	0.276487	0.101151		-0.099609	0.283572	0.159903
337	R_FST	Area FST		-0.163686	0.14668	0.05807		-0.059906	0.71577	0.459192		-0.074465	0.445918	0.304711
338	R_V3CD	Area V3CD		-0.106316	0.374357	0.218375		-0.049775	0.758654	0.547917		-0.093145	0.309436	0.181364
339	R_LO3	Area Lateral Occipital 3		0.016264	0.908868	0.848277		-0.110748	0.41185	0.180756		0.09625	0.2906	0.167095
340	R_VMV2	VentroMedial Visual Area 2		0.099848	0.430254	0.267713		-0.022857	0.891637	0.782659		0.100489	0.318025	0.188626
341	R_31pd	Area 31pd		-0.156139	0.161963	0.066135		0.065261	0.700495	0.427934		-0.095794	0.288242	0.164138
342	R_31a	Area 31a		-0.063863	0.596694	0.464018		0.009711	0.960285	0.904269		0.054363	0.567373	0.442757
343	R_VVC	Ventral Visual Complex		-0.157609	0.106099	0.033598		-0.097389	0.442849	0.201743		-0.105652	0.258365	0.137055
344	R_25	Area 25		-0.235308	0.007014	0.00115		0.044529	0.734251	0.481845		-0.066048	0.515198	0.373121
345	R_s32	Area s32		-0.048797	0.692386	0.561602		-0.077752	0.476896	0.2305		0.185709	0.049644	0.016134
346	R_pOFC	posterior OFC Complex		-0.130938	0.148272	0.059721		0.005142	0.978223	0.943227		-0.207935	0.013902	0.003437
347	R_PoI1	Area Posterior Insular 1		-0.238073	0.018522	0.003702		-0.150227	0.177659	0.049843		-0.295344	0.00061	9e-05
348	R_Ig	Insular Granular Complex		-0.037488	0.742798	0.636923		0.10037	0.433842	0.196434		-0.288161	0.000246	3.2e-05
349	R_FOP5	Area Frontal Opercular 5		-0.221438	0.027012	0.006078		-0.224948	0.050891	0.005796		-0.062066	0.479512	0.338322
350	R_p10p	Area posterior 10p		-0.129838	0.177912	0.078578		-0.15677	0.152999	0.033575		-0.091843	0.256278	0.130275
351	R_p47r	Area posterior 47r		-0.135892	0.210851	0.102497		-0.194722	0.112493	0.018436		0.081148	0.369557	0.233026
352	R_TGv	Area TG Ventral		0.146739	0.171872	0.074102		-0.012983	0.94663	0.870693		0.10819	0.2378	0.117579
353	R_MBelt	Medial Belt Complex		0.103539	0.323766	0.178971		0.228038	0.02905	0.002502		0.003091	0.967325	0.964638
354	R_LBelt	Lateral Belt Complex		0.06283	0.596694	0.462064		0.002075	0.992682	0.978894		0.167816	0.045172	0.01443
355	R_A4	Auditory 4 Complex		0.081858	0.408706	0.247494		0.024264	0.863546	0.720481		0.09407	0.245202	0.123282
356	R_STSva	Area STSv anterior		-0.101297	0.364371	0.206477		0.085744	0.542951	0.275824		-0.380917	4e-06	0
357	R_TE1m	Area TE1 Middle		-0.023539	0.836153	0.759505		0.165906	0.126706	0.022525		-0.167891	0.049828	0.016332
358	R_PI	Para-Insular Area		-0.123281	0.230442	0.120342		-0.06509	0.658069	0.379098		-0.356413	1.6e-05	1e-06
359	R_a32pr	Area anterior 32 prime		-0.157753	0.137491	0.051459		0.052984	0.704441	0.442232		-0.100982	0.258365	0.136173
360	R_p24	Area posterior 24		0.043005	0.739604	0.628663		-0.04743	0.771165	0.57409		0.052744	0.567373	0.444077

## Sheet: Figure 3 GSEA
Gene_ID	Female_CV	Female_SA	Female_CT	Male_CV	Male_SA	Male_CT
A1BG	-0.235563	-0.159909	0.0297665	0.212265	0.099019	0.382155
A2M	-0.136907	-0.135315	-0.0391261	0.0780363	0.186554	0.0337337
A2ML1	0.0071351	-0.147475	-0.0216042	0.0163135	0.130431	-0.096066
A3GALT2	-0.14838	-0.132106	-0.0185281	-0.262929	-0.149528	-0.150809
A4GALT	-0.185186	-0.0525608	0.0398313	0.0408366	-0.0932861	0.223081
AAAS	0.351266	0.208056	-0.069876	-0.201686	-0.123905	-0.39139
AACS	-0.00162301	0.0295615	-0.0391909	-0.0376212	-0.170815	-0.0417879
AADAC	-0.0199202	-0.177507	-0.20557	-0.1289	-0.0145087	-0.194918
AADACL4	0.15214	-0.0498022	-0.0609767	-0.146532	-0.0780895	-0.216346
AADAT	0.0981548	0.212072	0.0164242	0.2113	0.048206	0.00838322
AAED1	-0.197018	-0.0653588	0.0725918	0.219507	0.111869	0.37622
AAGAB	0.210345	0.225907	-0.0399327	-0.0928675	0.0158707	-0.242445
AAK1	0.226587	0.158085	-0.0887874	-0.162763	-0.0252839	-0.368647
AAMDC	-0.0113112	0.0675109	-0.00589702	0.245751	0.19829	0.280756
AAMP	0.0774581	0.13889	0.0477383	0.181063	0.0403722	0.225694
AAR2	0.0423364	0.0699228	-0.0281061	-0.117891	-0.162991	-0.144379
AARD	0.182399	0.16866	-0.0607895	-0.0632393	0.174171	-0.0702666
AARS	0.183987	0.22011	-0.100164	-0.32242	-0.212666	-0.509914
AARS2	-0.0231207	-0.111428	0.00695961	0.0785838	0.156386	0.0437454
AARSD1	0.174025	0.170479	-0.154185	-0.174261	-0.191374	-0.270757
AASDH	0.189538	0.131424	-0.0652309	-0.0122861	0.0857861	-0.255824
AASDHPPT	0.270108	0.175391	-0.106281	-0.0204676	0.207297	-0.296627
AASS	-0.208013	-0.116408	0.0695266	0.235201	0.148637	0.436832
AATF	0.165795	0.196414	-0.122495	-0.126146	-0.0662503	-0.270242
AATK	0.158439	0.137127	-0.0929118	-0.202768	0.0117754	-0.388408
ABAT	0.223179	0.235646	-0.0295337	0.102265	0.101042	-0.213707
ABCA1	-0.0185912	0.0199579	0.0748366	0.356341	0.274946	0.484842
ABCA10	0.155045	0.0860105	-0.141153	-0.26765	-0.0559076	-0.452216
ABCA11P	-0.0165462	-0.0482737	0.00514287	0.0329658	0.190124	-0.0612608
ABCA12	-0.145925	-0.224053	-0.0417615	0.161636	0.240335	0.157774
ABCA13	0.103208	0.0767275	-0.203832	0.00436519	-0.0177989	-0.143166
ABCA17P	-0.262184	-0.128076	0.0562366	0.334798	0.278985	0.409186
ABCA2	0.0125911	0.116829	-0.0397645	-0.0998772	0.00643855	-0.110497
ABCA3	0.0543871	0.0911874	0.0165547	0.112692	0.0296776	0.175479
ABCA5	0.187742	0.0951043	-0.0304906	0.0112783	0.153822	-0.193098
ABCA6	0.25925	0.155245	-0.106477	-0.184878	0.0333634	-0.373646
ABCA7	0.256988	0.241466	-0.000235088	-0.108559	-0.0476138	-0.133599
ABCA8	-0.118148	-0.020279	-0.0183579	-0.230874	-0.0269886	-0.122111
ABCA9	0.221311	0.138855	-0.0760668	-0.193928	0.00625346	-0.403594
ABCB1	0.16345	0.116431	-0.0478152	-0.136953	0.0142065	-0.247158
ABCB10	0.215006	0.175027	-0.0201286	-0.0994697	-0.00269481	-0.2932
ABCB4	0.0930787	0.0224783	-0.1046	-0.10155	-0.211227	-0.159172
ABCB5	-0.17896	-0.236069	-0.021743	-0.119331	-0.144705	-0.119185
ABCB6	-0.0752226	-0.0380944	0.0870498	0.214917	0.0990224	0.264335
ABCB7	0.277558	0.211717	-0.0516544	-0.087227	0.104391	-0.266257
ABCB8	0.0150916	0.0450192	0.0977669	0.110249	0.122404	0.191332
ABCB9	0.20633	0.185961	-0.122802	-0.211543	-0.195825	-0.296707
ABCC1	0.193637	0.0677857	-0.0752491	-0.137676	0.0751341	-0.232348
ABCC10	0.410222	0.407809	0.0295569	-0.11824	-0.19775	-0.206336
ABCC11	-0.15623	-0.112272	0.0768923	-0.0157567	-0.0336486	0.104383
ABCC12	-0.22452	-0.135772	-0.017664	-0.119284	-0.21394	-0.106304
ABCC3	0.169971	0.0591948	-0.132367	-0.121624	-0.0772777	-0.0571875
ABCC4	-0.277108	-0.138053	0.142223	0.286515	0.193544	0.360936
ABCC5	0.22596	0.160032	-0.055894	-0.0469516	0.0550345	-0.263509
ABCC6	-0.230939	-0.16109	0.0846817	0.089132	-0.0146618	0.253746
ABCC8	0.310261	0.236655	-0.0925925	-0.194666	-0.118132	-0.381738
ABCC9	0.144037	0.189209	0.0427137	-0.0192455	-0.137234	-0.0789216
ABCD1	-0.107119	0.0792043	0.0524676	-0.0296047	-0.104477	0.0440827
ABCD2	0.267032	0.215946	-0.0268056	-0.0189746	0.0654224	-0.274493
ABCD3	0.117319	0.176954	0.10692	0.206785	0.259347	-0.0109672
ABCD4	0.31775	0.245189	0.026084	0.00126769	-0.0247143	-0.0816363
ABCE1	0.0936259	0.22997	0.0209124	0.280763	0.411811	0.156191
ABCF1	-0.127169	0.0346999	-0.149618	-0.166282	-0.250742	-0.271269
ABCF2	0.262878	0.232907	-0.0962693	-0.32064	-0.234058	-0.484934
ABCF3	0.242098	0.242766	-0.0906593	-0.00491309	-0.128714	-0.027356
ABCG1	0.0494667	0.0775436	-0.0143044	0.175435	0.252492	0.0968825
ABCG2	0.0437093	0.0344625	-0.0922851	-0.111878	0.0447965	-0.238349
ABCG4	0.096595	0.0350331	-0.0556493	-0.306368	-0.217675	-0.387804
ABHD10	0.19112	0.112206	-0.0754364	-0.155356	-0.05574	-0.247087
ABHD11	0.212968	0.256531	-0.0610157	-0.131551	-0.0656563	-0.36655
ABHD12	0.233194	0.17505	-0.0734954	-0.200007	-0.106815	-0.351976
ABHD12B	-0.0190997	-0.00604493	0.00456798	-0.149812	-0.265112	-0.0824911
ABHD13	0.161398	0.154493	-0.110678	-0.23512	-0.0565825	-0.494357
ABHD14A	0.221771	0.178857	-0.151155	-0.132865	-0.125418	-0.206254
ABHD14B	-0.0339743	-0.00126506	-0.11992	-0.0308929	-0.161466	0.0394721
ABHD15	0.00745598	-0.00515537	0.0288771	-0.0207584	-0.058189	0.131248
ABHD16A	0.155379	0.139299	-0.0943768	-0.185343	-0.278076	-0.186271
ABHD16B	0.0630301	0.116155	0.0574805	0.319016	0.321792	0.192507
ABHD17A	0.319209	0.23497	-0.0901533	-0.108965	0.00763763	-0.306874
ABHD17B	0.0766379	0.077813	-0.103806	-0.209033	0.0318052	-0.391249
ABHD17C	-0.0156368	0.0761367	0.0946524	0.363437	0.183052	0.329866
ABHD2	-0.0537545	-0.0604659	0.0257921	0.0802022	0.0108275	0.109138
ABHD3	0.232517	0.190213	0.0984031	0.120549	0.194398	-0.0339996
ABHD4	-0.083863	-0.0161887	0.110268	0.294755	0.19825	0.372647
ABHD5	0.154819	0.00180863	-0.117038	-0.265396	-0.25815	-0.332896
ABHD6	0.21432	0.170983	-0.107388	-0.114971	0.0980312	-0.290747
ABHD8	0.244378	0.287713	-0.0664232	-0.130831	-0.240846	-0.325295
ABI1	-0.103617	-0.0110605	0.0702688	0.221865	0.125604	0.345597
ABI2	-0.0783584	0.0140078	0.0654462	0.3531	0.357279	0.348998
ABI3	-0.276326	-0.327512	-0.019364	0.105049	0.231266	0.193013
ABI3BP	-0.170415	-0.146948	0.109413	0.306017	0.152444	0.514935
ABL1	-0.0310478	0.101814	0.0274703	0.144431	0.223779	0.126706
ABL2	0.278369	0.288994	0.0136212	0.00621667	0.128338	-0.17551
ABLIM1	0.18305	0.274341	0.137586	0.215402	0.0985176	0.0315798
ABLIM2	-0.00410062	0.0645907	-0.127427	-0.039087	0.0334259	-0.226208
ABLIM3	-0.144795	-0.037955	0.130502	0.322848	0.172562	0.472466
ABO	-0.0386161	-0.238257	-0.0332428	0.0876335	0.177303	0.0601289
ABR	-0.059862	0.0528507	0.0616111	0.392661	0.331002	0.287315
ABRA	-0.0541837	-0.136864	-0.0618292	-0.258146	-0.30384	-0.133589
ABRACL	0.209753	0.135718	-0.0935773	-0.167284	0.0177913	-0.414157
ABT1	0.218876	0.222725	-0.101757	-0.29195	-0.20717	-0.436666
ABTB1	0.272052	0.246556	-0.130409	-0.335101	-0.246985	-0.509559
ABTB2	0.20912	0.0906023	-0.0453415	-0.146373	-0.0115187	-0.238576
ACAA1	0.196669	0.205998	-0.0300975	0.232167	0.190273	0.151062
ACAA2	0.028835	0.0324197	0.0594396	0.196538	0.0542593	0.251896
ACACA	0.0435195	0.193535	-0.0685506	0.0673403	0.00522323	-0.0365104
ACACB	0.0677242	0.125322	0.139599	0.185251	0.136148	0.164556
ACAD10	-0.00541194	0.0724638	0.0399676	0.275832	0.315029	0.228928
ACAD11	0.250282	0.247125	-0.0662449	-0.0911716	0.156193	-0.317595
ACAD8	0.16477	0.113496	-0.0557991	-0.095472	-0.00849198	-0.131612
ACAD9	0.0988164	0.186035	-0.0586023	0.202695	0.120475	0.195763
ACADL	-0.194478	-0.0384285	0.0998015	0.190098	0.0213908	0.35403
ACADM	0.25496	0.223484	-0.0306155	0.0131383	0.113178	-0.219146
ACADS	-0.128955	-0.00216587	0.0815703	0.132794	-0.044317	0.270197
ACADSB	0.170798	0.221651	-0.0106238	0.11699	0.217858	-0.136293
ACADVL	0.0660055	0.177507	0.114473	0.378167	0.262933	0.29427
ACAN	0.256377	0.125415	-0.084187	-0.226552	-0.103008	-0.362985
ACAP1	0.115065	0.0555345	-0.00493678	0.193503	0.107347	0.102964
ACAP2	0.096751	0.150425	0.003476	0.0214224	0.179837	-0.238579
ACAP3	-0.00177794	0.111631	-0.00821581	0.287014	0.261957	0.142919
ACAT1	0.294336	0.326253	-0.0452649	0.138674	0.0720629	-0.0622707
ACAT2	-0.213671	-0.112303	-0.0335347	0.0256938	-0.0578013	0.0890587
ACBD3	0.248896	0.167321	-0.0175825	0.0427958	0.0330011	-0.172829
ACBD4	-0.0676248	-0.116679	0.0986266	-0.0260502	-0.104489	-0.000960031
ACBD5	-0.0194544	-0.112699	-0.0860328	-0.220873	-0.0526075	-0.27497
ACBD6	-0.0783673	0.0650918	-0.0370922	0.321031	0.2801	0.293078
ACBD7	0.0842563	0.15312	0.0109526	0.229995	0.158198	0.194612
ACCS	-0.156793	-0.152457	0.1212	0.323496	0.231183	0.465566
ACCSL	-0.14508	-0.279924	0.16292	-0.0716387	-0.2017	-0.0148287
ACD	0.070787	0.161614	-0.0809244	0.0303336	-0.128316	-0.103527
ACE	0.192605	0.185028	-0.14359	-0.0427921	-0.121451	-0.00675714
ACER1	-0.049477	-0.125901	0.11936	0.0935104	-0.00175305	0.219235
ACER2	0.0206005	0.180528	-0.0122111	-0.144494	-0.18069	-0.154178
ACER3	0.171839	0.172172	-0.121237	-0.162171	0.0708137	-0.36095
ACHE	0.145842	0.107477	-0.0466894	-0.266346	-0.289271	-0.289537
ACIN1	0.167328	0.125428	0.00595016	0.0972685	0.19097	0.0697185
ACKR1	-0.130321	-0.0266678	-0.0885575	0.109785	0.0773506	0.156504
ACKR3	-0.117663	-0.0541076	0.0725064	0.238261	0.0307027	0.377081
ACLY	0.268643	0.0980565	-0.0610352	-0.0670983	-0.0265478	-0.208657
ACO1	0.115072	0.116507	0.0156702	0.280474	0.17326	0.296643
ACO2	0.183704	0.176821	-0.0150003	0.149744	0.0726513	-0.00272241
ACOT11	0.288694	0.360879	0.114109	0.0959822	0.0261516	0.0202024
ACOT13	0.0781878	0.0463773	0.0534846	0.128628	0.126232	0.00646733
ACOT2	-0.161022	-0.0635077	0.0994745	0.218384	0.0591666	0.363551
ACOT4	-0.129945	-0.0580728	-0.00898205	0.0830885	-0.0597973	0.168846
ACOT6	-0.0803517	-0.0242801	-0.116865	-0.161454	-0.316374	-0.267198
ACOT7	-0.0677012	-0.0514446	-0.0422663	-0.0506597	-0.141985	0.0265722
ACOT8	-0.11653	-0.0196315	0.0335254	0.134131	-0.00898217	0.25372
ACOT9	0.0153371	0.0106727	0.0102001	0.250574	0.186208	0.269555
ACOX1	0.108518	0.285868	0.0832638	0.239459	0.0930506	-0.0263743
ACOX2	0.0593409	0.0888326	0.0636396	0.163452	0.0134878	0.26918
ACOX3	-0.198478	-0.0389557	0.030841	0.137323	-0.0188589	0.277452
ACP1	-0.0546641	-0.0191703	0.00661816	0.276979	0.304819	0.24722
ACP2	-0.0630051	0.0150058	0.0941889	0.108726	0.0926719	0.152269
ACP5	0.0145712	-0.0289287	-0.0965044	0.108856	0.0548352	0.235042
ACP6	0.26382	0.357828	0.0486394	0.0803872	0.0250307	-0.0193759
ACPT	-0.282722	-0.401539	-0.134028	-0.139326	-0.0414413	0.0951871
ACRC	0.285701	0.231063	-0.00982571	0.0408211	0.0697022	-0.167607
ACSBG1	-0.00154705	0.0707751	0.0379622	0.218964	0.112377	0.210522
ACSF2	-0.0319704	-0.00584491	0.0861308	0.253736	0.185716	0.258187
ACSF3	0.192633	0.218984	-0.147177	-0.372356	-0.313212	-0.474448
ACSL1	0.0615062	0.142972	0.0534302	-0.130049	0.0369519	-0.221795
ACSL3	0.200861	0.173161	-0.0942224	-0.14941	0.0101938	-0.398949
ACSL4	-0.240201	-0.0911128	0.125042	0.207199	0.113225	0.33242
ACSL5	0.0872223	0.0503437	-0.0898979	-0.269109	-0.217713	-0.310042
ACSL6	0.216826	0.158819	-0.0487676	-0.0736205	0.0487379	-0.295115
ACSM1	0.0853658	0.0972243	-0.0677154	0.0484431	0.111344	-0.0674177
ACSM4	-0.0957491	-0.162996	-0.0692747	-0.0800836	-0.127083	-0.188451
ACSM5	-0.152064	-0.00127042	0.101323	0.188037	0.0883807	0.297428
ACSS1	0.085779	0.217902	0.0120321	0.28303	0.208325	0.0829398
ACSS2	0.204935	0.240788	-0.100352	0.00382911	0.142629	-0.254664
ACSS3	0.0746335	0.258243	0.0838451	0.200126	0.140129	0.121077
ACTA2	-0.186947	-0.187142	-0.0186038	0.187539	0.0694296	0.294086
ACTB	-0.180285	-0.0830418	0.0962576	0.346641	0.308951	0.368128
ACTC1	-0.179995	-0.0462044	0.0512197	0.0248898	-0.126847	0.145917
ACTG1	-0.207689	-0.148488	0.0824248	0.198431	0.0634607	0.342263
ACTG2	-0.201215	-0.154977	-0.0359306	0.0649793	-0.0380201	0.178887
ACTL6A	0.189874	0.198422	-0.0192971	-0.106891	0.0854906	-0.270237
ACTL6B	0.17159	0.123176	-0.0890346	-0.110165	-0.153278	-0.159074
ACTL7B	0.233604	0.0754646	-0.103383	-0.201553	-0.237713	-0.238107
ACTN1	-0.00847951	-0.0198261	-0.0385993	0.0826507	0.0318526	0.212269
ACTN2	-0.0372177	0.105831	-0.0492973	-0.190649	-0.286001	-0.191475
ACTN3	-0.162319	-0.160194	-0.0273684	-0.220554	-0.178839	-0.162431
ACTN4	0.206633	0.220394	-0.174706	-0.232135	-0.104006	-0.43762
ACTR10	-0.206738	-0.059998	0.0656084	0.231171	0.0825288	0.331202
ACTR1A	-0.0459333	0.0348434	-0.0258105	0.10402	0.01714	0.153793
ACTR1B	0.189846	0.154157	-0.146856	-0.208837	-0.0479655	-0.428575
ACTR2	0.0771128	0.0606001	-0.0407352	-0.0608628	0.10285	-0.235853
ACTR3	0.0855615	0.0955054	0.0488145	0.256783	0.308915	0.184281
ACTR3B	-0.110522	0.0385247	0.0497636	0.366251	0.290673	0.380819
ACTR3C	-0.0768946	-0.00839483	-0.0180426	0.298514	0.300104	0.375658
ACTR5	-0.0360058	-0.040248	-0.0107688	0.0673535	0.109028	0.0631304
ACTR6	0.178256	0.103415	-0.0867389	-0.118251	-0.0534504	-0.326101
ACTR8	0.14268	0.287758	-0.0208367	0.147487	0.0932767	-0.0304505
ACTRT1	0.06936	0.0454774	-0.0811205	-0.101421	-0.0259135	-0.304716
ACTRT3	0.120333	0.0742248	-0.0582022	0.0664564	0.0155127	0.102435
ACVR1	0.196168	0.086557	-0.0464789	-0.0506102	0.0741925	-0.131095
ACVR1B	0.0432022	0.148253	-0.0390669	0.0544925	0.120612	-0.0707212
ACVR1C	0.326633	0.162264	-0.0527828	-0.269573	-0.220961	-0.366666
ACVR2A	-0.163908	-0.0996471	0.115828	0.355075	0.246657	0.470068
ACVR2B	-0.0879425	-0.0210963	0.0474887	0.330179	0.205663	0.379661
ACVRL1	0.150233	0.191457	-0.086859	-0.134121	-0.0502923	-0.29449
ACY1	0.1251	0.142523	-0.0604621	0.0751337	-0.0530792	0.0193338
ACY3	-0.253405	-0.0548393	0.0608386	0.225786	0.109833	0.346967
ACYP1	0.318976	0.321634	-0.0641507	0.00446582	0.01282	-0.256292
ACYP2	0.278558	0.206639	-0.098235	-0.141313	-0.0391126	-0.314521
ADA	0.0588241	0.130474	-0.10932	-0.0149999	-0.026579	-0.0832602
ADAL	0.375205	0.328189	-0.0536007	-0.0974245	0.0736287	-0.242908
ADAM10	0.0711842	0.236565	0.00998138	0.219536	0.293129	0.152478
ADAM11	0.306169	0.321187	-0.0770875	-0.304324	-0.178992	-0.44274
ADAM12	-0.207439	-0.109967	0.0331469	0.261871	0.293545	0.356341
ADAM15	0.172493	0.138099	-0.0713599	-0.0167791	0.106591	-0.135575
ADAM17	0.226405	0.245957	0.0790969	0.181555	0.0149721	0.0230107
ADAM19	-0.0981783	0.0407031	-0.0386367	0.0343585	0.144955	-0.00729564
ADAM20	0.249573	0.272648	0.0313254	-0.0469956	0.0035663	-0.278345
ADAM22	0.199785	0.16378	-0.110774	-0.121976	-0.0297904	-0.336522
ADAM23	0.205852	0.148897	-0.103007	-0.253161	-0.0866436	-0.430815
ADAM28	-0.226649	-0.0679374	0.0931885	0.269485	0.148171	0.418917
ADAM32	0.239415	0.18654	-0.134416	-0.23047	-0.160734	-0.343951
ADAM33	-0.122009	-0.179296	0.0856982	-0.0718802	-0.0642471	-0.158169
ADAM8	-0.0100842	-0.110252	-0.0310692	0.0318748	0.115684	-0.080414
ADAM9	0.229949	0.216562	-0.0488255	-0.129076	-0.0864249	-0.335587
ADAMTS1	-0.0682266	0.056045	-0.108284	-0.230977	-0.038747	-0.187032
ADAMTS10	0.114976	0.217122	0.0156652	-0.0332355	-0.133442	0.0345472
ADAMTS12	0.0692091	-0.0910161	-0.117583	-0.00382872	-0.141836	-0.0158737
ADAMTS13	0.197864	0.133031	-0.0803135	-0.098752	0.000655769	-0.245371
ADAMTS14	0.129087	0.123872	-0.0319824	-0.11295	0.0807711	-0.225794
ADAMTS16	-0.125993	-0.0494036	0.184341	0.280201	0.075889	0.408061
ADAMTS17	0.179412	0.0872944	-0.0918551	-0.100646	0.0547327	-0.245849
ADAMTS18	-0.253596	-0.270636	0.0112328	0.0759177	0.117022	0.314295
ADAMTS19	-0.08694	0.0336797	0.129934	0.20428	0.00539985	0.323369
ADAMTS2	-0.0549863	-0.0592175	0.0360134	-0.179	-0.327025	-0.113971
ADAMTS20	0.0291472	-0.139588	-0.161932	-0.0494022	-0.059278	-0.105669
ADAMTS3	-0.117719	0.0044071	0.00720702	0.0404478	-0.134009	0.160298
ADAMTS4	-0.0174051	-0.0449292	-0.0509375	-0.302783	-0.0833722	-0.203566
ADAMTS5	0.226809	0.202767	-0.103912	-0.240634	-0.132696	-0.437258
ADAMTS6	0.00988711	-0.211672	0.00221581	-0.183419	-0.319158	-0.0486854
ADAMTS7	-0.044217	0.0920521	-0.0499842	0.176819	0.143391	0.179408
ADAMTS7P1	-0.0888511	-0.154974	0.0956628	-0.168556	-0.135032	-0.0376795
ADAMTS8	-0.111712	0.0477103	-0.050227	0.104584	0.031843	0.129813
ADAMTS9	-0.0929613	0.0317314	0.0881265	0.150416	0.0109335	0.325905
ADAMTSL1	0.249472	0.134757	8.37614e-05	0.0752046	0.30193	-0.0630029
ADAMTSL2	0.00176228	0.0762258	0.0389865	0.0543526	-0.121016	0.215063
ADAMTSL3	-0.196148	-0.101271	0.0624822	-0.00984787	0.0194415	0.12053
ADAMTSL4	-0.121023	-0.223407	0.0242015	-0.204839	-0.101709	-0.108518
ADAMTSL4-AS1	-0.159996	-0.302904	-0.0132255	0.109107	-0.0274263	0.227603
ADAMTSL5	-0.123944	-0.20742	0.0752001	-0.0194213	0.103205	-0.00421819
ADAP1	0.144904	0.225238	-0.0503326	0.233624	0.181944	0.0771599
ADAP2	-0.241774	-0.0605508	0.0762189	0.289623	0.170769	0.429231
ADAR	-0.15793	-0.156083	-0.0506436	0.250106	0.185235	0.239441
ADARB1	0.292236	0.202027	-0.0441132	-0.0846557	-0.149872	-0.221666
ADARB2	0.137891	0.204943	0.0675524	0.0316576	0.0914187	-0.0430238
ADARB2-AS1	0.0204322	-0.037423	0.0173806	-0.1629	-0.139492	-0.0571333
ADAT1	0.166861	0.187031	-0.0591303	-0.0895249	-0.143949	-0.199887
ADAT2	0.141115	0.0833765	0.0488575	0.236148	0.151603	0.216926
ADAT3	0.144765	0.157895	0.0598358	0.0825357	0.0139733	-0.046708
ADCK1	0.0252449	0.0523289	0.0672389	0.256764	0.249493	0.373261
ADCK2	-0.0829485	-0.00445427	-0.000508596	0.011168	-0.14875	0.159818
ADCK3	-0.131384	0.133147	-0.110837	0.0516804	0.0941976	-0.134435
ADCK4	0.321136	0.38601	0.0868112	0.14698	0.131458	0.149404
ADCK5	0.23156	0.265947	0.0231673	0.156596	-0.0188642	0.135815
ADCY1	0.276709	0.220876	-0.0732191	-0.176871	0.0229062	-0.370127
ADCY2	-0.159509	-0.0458322	0.0733915	0.0799756	-0.0786776	0.241577
ADCY3	0.199468	0.182232	-0.0490417	-0.0300163	-0.0117706	-0.21294
ADCY4	0.0589249	0.110817	-0.0262369	-0.170497	-0.158948	-0.302946
ADCY5	-0.0392346	0.0533751	0.0057479	0.111599	0.176883	0.0651105
ADCY6	0.201144	0.13652	-0.00196094	0.235411	0.196812	0.0486654
ADCY7	-0.282287	-0.167148	0.00478562	0.0753388	-0.0177854	0.20699
ADCY8	0.194158	0.0856224	0.0507097	0.168816	0.326147	0.19464
ADCY9	0.254065	0.156498	-0.0934735	-0.111806	0.0500662	-0.307416
ADCYAP1	0.112719	0.137242	-0.022837	-0.179391	-0.252595	-0.213252
ADCYAP1R1	-0.0341119	0.10449	0.159971	0.361311	0.229649	0.419069
ADD1	0.137561	0.203313	-0.0518134	0.0503766	0.184908	-0.0952656
ADD2	-0.0159194	0.0876761	0.0102263	0.152947	0.177222	0.0619708
ADD3	0.0421013	0.0440022	0.0659173	0.286818	0.20315	0.304017
ADGRA1	0.0628683	0.12032	-0.0515283	-0.212247	-0.0692343	-0.342304
ADGRA2	0.239249	0.171677	-0.124378	-0.22202	-0.103334	-0.415375
ADGRA3	0.0362757	0.0242746	0.136579	0.258487	0.0705754	0.378323
ADGRB1	0.074403	0.130961	0.0221216	0.238248	0.0697673	0.0528562
ADGRB2	0.102666	0.116309	-0.0523334	0.161058	0.0612092	0.161279
ADGRB3	-0.241521	-0.147909	0.101926	0.237336	0.102451	0.388705
ADGRD1	-0.304864	-0.191503	0.0124138	0.153646	0.0594956	0.223271
ADGRD2	0.0538497	-0.0270258	0.04373	-0.150878	0.0924692	-0.158444
ADGRE1	0.0534374	-0.00983223	-0.104691	-0.0897461	-0.189401	-0.263992
ADGRE2	0.0586952	0.0632127	-0.0743104	-0.391375	-0.167329	-0.322916
ADGRE5	-0.0268195	0.00277911	-0.026328	-0.153288	-0.194813	-0.00918881
ADGRF2	0.0434067	-0.0806788	-0.0244009	0.0679432	-0.102651	0.0834365
ADGRF3	-0.0621494	-0.0472563	0.101249	-0.00256149	-0.177769	0.120274
ADGRF5	-0.0509467	0.105784	-0.0311386	-0.0929144	-0.250052	-0.0919662
ADGRG1	-0.11573	-0.0753344	0.131089	0.287984	0.106395	0.390096
ADGRG5	0.0751323	0.0876414	-0.0215438	0.113713	0.0699129	-0.0854897
ADGRG6	-0.233572	-0.105876	0.115735	0.253082	0.159969	0.335994
ADGRL1	0.185679	0.177831	-0.11641	0.0368176	0.13811	-0.195587
ADGRL2	0.225441	0.215086	-0.0742559	-0.077764	-0.0263119	-0.235251
ADGRL3	-0.167879	-0.0953974	0.0910915	0.314802	0.231254	0.418306
ADGRL4	0.307012	0.229603	-0.126826	-0.160686	-0.0261273	-0.271259
ADGRV1	-0.0928686	-0.0159145	0.109909	0.317287	0.214544	0.424638
ADH1B	0.117941	0.0305268	-0.10522	-0.103006	0.0622785	-0.0862837
ADH1C	-0.139634	-0.155805	0.0397346	0.174175	0.161233	0.175183
ADH5	0.000437521	0.0335817	0.114333	0.327353	0.238677	0.332935
ADHFE1	0.108938	0.158867	0.0907168	0.320252	0.169371	0.290765
ADI1	-0.0409748	0.0230546	0.0794259	0.326383	0.212259	0.400719
ADIPOR1	0.155666	0.105199	0.0332791	0.303226	0.274183	0.223133
ADIPOR2	0.0627557	0.0694881	-0.112247	-0.0932049	0.0417134	-0.14685
ADIRF	-0.16495	-0.140553	0.109335	0.313325	0.222683	0.470151
ADK	0.0785716	0.184366	-0.0286047	0.265963	0.275023	0.147937
ADM	0.251862	0.171664	-0.0943569	-0.16366	0.0633972	-0.247554
ADM5	-0.206286	-0.147047	0.0281731	0.176253	0.0500072	0.312344
ADNP	0.0620807	0.0959237	0.0316562	0.330077	0.278784	0.195501
ADNP2	0.235678	0.276047	-0.0252987	-0.0564248	0.116214	-0.283787
ADO	0.223438	0.181933	-0.125591	-0.29185	-0.156452	-0.506573
ADORA1	0.191489	0.17769	-0.128485	-0.280881	-0.198179	-0.386646
ADORA2A	0.178003	0.0414596	-0.0821405	-0.246845	-0.123578	-0.40293
ADORA2B	0.018083	0.0832124	0.122836	0.24486	0.036919	0.278279
ADORA3	-0.292389	-0.124426	0.103736	0.198615	0.170274	0.294338
ADPGK	-0.150111	-0.065391	-0.0658552	0.0520653	-0.00916779	0.052274
ADPRH	-0.0784179	0.054973	-0.0528755	0.19715	0.286648	0.128245
ADPRHL1	0.240604	0.216579	-0.0884289	-0.327847	-0.27736	-0.454168
ADPRHL2	-0.0521708	0.0183586	0.0312477	0.0353557	-0.0848642	0.168588
ADPRM	0.162371	0.204294	0.0431879	0.146821	0.179405	-0.120066
ADRA1A	-0.0252206	-0.0134342	0.156225	0.0392636	-0.240736	0.147442
ADRA1B	-0.106098	-8.32322e-05	0.0170546	0.0115375	-0.176829	0.165198
ADRA1D	0.0296353	0.124591	-0.132471	-0.228102	-0.258728	-0.397532
ADRA2A	-0.0490793	-0.105175	0.0573833	-0.0289723	0.0990209	0.00612477
ADRA2B	-0.132764	-0.112488	-0.0591234	0.101624	0.0341014	0.0113934
ADRA2C	-0.154219	-0.132421	0.0639748	0.176497	-0.0197585	0.319576
ADRB1	0.209763	0.103672	-0.0783181	-0.124391	-0.0571921	-0.277739
ADRB2	-0.230094	-0.0803162	0.113822	0.222146	0.0891456	0.334777
ADRB3	-0.183338	-0.244793	0.0338519	-0.119247	-0.000179785	0.0595733
ADRBK1	0.167039	0.217467	-0.0399979	0.121793	0.0850576	-0.126759
ADRBK2	0.196117	0.187697	-0.00332663	-0.00420578	0.168121	-0.224914
ADRM1	0.163871	0.255581	-0.0339467	0.0345473	-0.101298	-0.0152649
ADSL	-0.127728	0.0371104	0.0702403	0.232314	0.0856978	0.306884
ADSS	-0.0558249	0.0138281	0.0908589	0.262981	0.282779	0.303769
ADSSL1	0.224576	0.150202	-0.103348	-0.245089	-0.0730917	-0.381216
ADTRP	-0.254145	-0.119028	0.00185478	0.00283985	-0.0990137	0.109159
AEBP1	-0.0685223	0.0560161	0.101235	0.115958	-0.0592718	0.263585
AEBP2	0.242274	0.207089	-0.0493875	-0.0408749	0.0855943	-0.299822
AEN	0.122618	0.0437511	-0.0410002	0.0503151	-0.0623973	0.140028
AES	0.217726	0.136437	-0.00779289	-0.00692694	-0.080267	-0.180995
AFAP1	-0.183864	-0.0564723	0.112474	0.215879	0.0985487	0.228596
AFAP1L1	0.089167	0.13617	-0.0984855	-0.290687	-0.203793	-0.347637
AFAP1L2	0.0544161	0.182491	-0.0154409	0.0219926	-0.00985325	0.0229515
AFF1	0.258295	0.147075	-0.0292311	-0.117289	0.00713854	-0.221713
AFF2	-0.192278	-0.0769844	0.085087	0.210136	0.174101	0.329184
AFF3	0.190358	0.131221	-0.00242262	0.138733	0.122585	0.22043
AFF4	-0.0618217	0.0661798	0.106664	0.338426	0.29543	0.225789
AFG3L1P	0.095613	0.0934138	-0.0337408	0.125945	0.223041	-0.0113715
AFG3L2	0.200371	0.197493	-0.0742147	0.0381629	0.188714	-0.185655
AFMID	-0.0321344	-0.0313262	-0.0688113	-0.163014	-0.0522132	-0.0714038
AFTPH	0.262326	0.199501	-0.115846	-0.229503	-0.0886407	-0.396989
AGA	-0.205659	-0.0554849	0.0651539	0.162755	0.106629	0.324354
AGAP1	0.0533187	0.0921145	-0.0213249	0.211089	0.254799	0.0951881
AGAP2	-0.188048	-0.114036	0.114062	0.356298	0.250328	0.411287
AGAP3	-0.0790872	-0.0125748	0.0492694	0.274724	0.20047	0.296256
AGAP4	0.0137258	-0.0723286	0.0617892	-0.00540569	0.127181	-0.082042
AGAP9	0.0705299	0.0797024	-0.0322761	-0.0375397	0.0722485	-0.244829
AGBL1	-0.247071	-0.123746	0.042801	0.142684	-0.019899	0.283014
AGBL2	-0.205352	-0.178642	0.0701	0.163706	0.187869	0.137298
AGBL3	0.143878	0.093241	-0.104837	-0.148948	-0.0399587	-0.418889
AGBL4	-0.0771153	-0.0461203	0.00866594	-0.23048	-0.134404	-0.385186
AGBL5	0.138154	0.182933	0.00409344	0.236611	0.123469	0.230228
AGFG1	0.130605	0.329129	-0.0450126	0.243071	0.271721	-0.0247855
AGFG2	-0.058012	-0.129814	-0.141952	-0.0834556	-0.0762843	-0.000237557
AGGF1	-0.0667469	-0.0487949	0.0779592	0.300186	0.206939	0.273696
AGK	0.0259879	0.0788559	-0.0516677	-0.28222	-0.153071	-0.370252
AGL	0.258537	0.279791	0.0111453	0.0519516	0.127719	-0.205907
AGMAT	0.0379589	0.123139	-0.0171951	-0.0464477	-0.0427689	-0.136618
AGMO	0.113984	0.158332	-0.0142227	0.10568	0.246369	-0.0941424
AGO1	0.234421	0.225613	-0.0583309	-0.0596675	0.0720862	-0.297749
AGO2	0.244319	0.292712	-0.0843367	-0.0495543	0.0919025	-0.30529
AGO3	0.199715	0.0898398	-0.0405865	-0.00267167	0.17371	-0.189538
AGO4	0.0970983	0.164878	-0.0208517	0.0551131	0.149108	-0.171457
AGPAT1	0.041324	0.145013	0.00794252	0.230452	0.166716	0.225301
AGPAT2	-0.179805	-0.0733023	0.0530283	0.0526528	-0.111332	0.216541
AGPAT3	0.145551	0.126864	-0.049895	-0.0100702	0.152967	-0.224003
AGPAT4	-0.050665	0.0773539	-0.0136567	0.0855243	0.194908	0.124627
AGPAT4-IT1	0.0093399	-0.0676975	0.0182333	0.0429082	0.13985	0.208593
AGPAT5	0.16471	0.307507	0.0518223	0.341773	0.374136	0.107376
AGPAT6	0.265049	0.331285	-0.0718871	-0.077944	-0.0878203	-0.175882
AGPAT9	0.236004	0.132976	-0.121871	-0.255283	-0.0883683	-0.435465
AGPS	0.259004	0.268298	-0.0705613	-0.224584	-0.180107	-0.335393
AGRN	-0.187104	-0.0266006	0.0359744	0.214002	0.205565	0.117412
AGT	0.0248418	0.0269901	0.0776082	0.242866	0.201676	0.229779
AGTPBP1	-0.0415532	0.0438892	-0.144282	-0.0578439	0.140043	-0.154499
AGTR1	-0.122795	-0.248874	-0.125992	-0.249959	-0.170283	-0.185922
AGTRAP	-0.104075	-0.123561	0.00639372	0.0160098	0.119409	0.173129
AHCTF1	0.162921	0.174404	0.0348663	-0.00390716	0.115179	-0.187891
AHCY	0.122658	0.0867841	0.0120751	0.229554	0.150257	0.368756
AHCYL1	0.194219	0.262166	0.0684435	0.162848	0.0819347	-0.0501554
AHCYL2	0.151712	0.224505	0.031471	0.0776514	-0.109277	-0.0531399
AHDC1	-0.202238	-0.275816	0.108205	0.245982	0.133431	0.321814
AHI1	0.227171	0.17363	-0.0605735	-0.0715039	0.0613479	-0.271108
AHNAK	-0.169669	-0.0290539	0.167894	0.3286	0.24342	0.448781
AHNAK2	-0.0102615	-0.0133193	-0.0113698	-0.291027	-0.226752	-0.297619
AHR	-0.136938	-0.0112606	0.00151632	0.23895	0.236213	0.226723
AHRR	-0.184207	-0.119415	0.114746	0.168648	-0.0175939	0.339038
AHSA1	0.195088	0.158514	-0.0838542	-0.0819379	-0.0375745	-0.20641
AHSA2	0.042676	0.0871087	-0.0134855	0.153213	0.277221	0.0374626
AIDA	0.182606	0.110705	-0.0160222	-0.0717139	0.0736599	-0.202233
AIF1	-0.24317	-0.0976006	0.0834619	0.245434	0.126031	0.392961
AIF1L	0.0424997	0.0708939	-0.0912124	-0.0607538	0.119603	-0.213093
AIFM1	0.134304	0.152494	-0.0725123	-0.191243	0.00493892	-0.279477
AIFM2	0.0864028	0.173343	0.0197227	0.234388	0.0230135	0.163502
AIFM3	0.31331	0.242106	-0.0796869	-0.112912	0.00694948	-0.33151
AIG1	0.0579841	0.058039	0.153909	0.279373	0.0755659	0.32046
AIM1	-0.0802613	-0.0158724	-0.0141827	-0.0712476	-0.178542	-0.0246505
AIM2	-0.0710004	-0.0911302	0.0570958	0.204235	0.176138	0.407949
AIMP1	0.218563	0.185713	-0.0862773	-0.0224021	0.274814	-0.237006
AIMP2	0.0361717	-0.01774	-0.0547173	0.0529988	-0.00515622	0.145237
AIP	0.289279	0.282669	-0.157514	-0.131272	0.0437148	-0.300013
AIRE	0.0686322	0.0677768	0.0372788	-0.10613	-0.165628	0.00747282
AJAP1	-0.162928	-0.160527	0.134062	0.123545	0.189228	0.0794336
AJUBA	-0.247765	-0.371162	-0.0553861	0.106027	0.150801	0.325701
AK1	0.333697	0.276226	0.0389696	0.158841	0.146496	-0.040586
AK2	0.233589	0.165771	-0.121491	-0.177283	0.00256622	-0.370035
AK3	-0.0121367	0.124825	0.110437	0.26469	0.202827	0.232671
AK4	-0.0681205	-0.00732922	0.135286	0.280467	0.139333	0.427205
AK5	-0.198109	-0.141001	0.0598991	0.275624	0.243878	0.405277
AK7	-0.259182	-0.150695	0.0655715	0.12249	-0.0177929	0.316413
AK8	-0.144737	-0.0156403	0.06596	0.292509	0.0692061	0.479739
AK9	0.169587	0.19443	0.0321989	0.0904652	0.0268516	0.019053
AKAP1	0.19033	0.15182	-0.0772164	0.126619	0.142978	0.0608943
AKAP10	0.162249	0.17547	-0.0527618	-0.0193853	0.13319	-0.240411
AKAP11	0.122955	0.296889	0.0202225	0.136263	0.113448	-0.0603184
AKAP12	0.184631	0.106236	-0.0490602	-0.22392	-0.131529	-0.301978
AKAP13	0.106161	0.056482	-0.0720519	0.0669502	0.162721	-0.0254787
AKAP17A	0.088376	0.0504162	0.000753392	-0.0809195	0.072759	-0.259776
AKAP3	-0.138736	0.0672099	-0.0212045	-0.161447	-0.071297	-0.296513
AKAP5	-0.155207	-0.049911	0.0761012	0.32199	0.228011	0.385253
AKAP6	0.232412	0.269377	-0.135092	-0.301794	-0.145029	-0.481886
AKAP7	0.123298	0.0802644	0.00327085	0.0916553	0.233846	-0.0665056
AKAP8	-0.0993022	0.136048	-0.0872424	-0.0926708	-0.116356	-0.140638
AKAP8L	0.142366	0.164217	-0.0593934	0.19771	0.154278	0.0943367
AKAP9	0.225624	0.21116	-0.0432609	0.0790462	0.116874	-0.166947
AKIP1	0.0465486	0.192127	-0.0329214	0.258828	0.21831	0.104281
AKIRIN1	-0.0692614	-0.0434096	0.0232933	0.24318	0.256515	0.357047
AKIRIN2	-0.191498	-0.0791464	0.0944048	0.332032	0.225047	0.412805
AKNA	0.146319	0.128081	-0.109397	0.0920776	0.112375	-0.0296929
AKNAD1	-0.190461	-0.243939	-0.144209	-0.0720513	-0.0405248	-0.144047
AKR1A1	0.110427	0.161955	-0.0711738	0.0472973	-0.0724623	0.0447123
AKR1B1	0.0983388	0.0625524	-0.0470562	0.0203519	-0.11	-0.0048471
AKR1C1	-0.0541072	-0.043719	0.00847132	-0.052922	-0.0627063	0.078959
AKR1C2	-0.0913962	-0.0133056	0.0955077	-0.115612	-0.231721	-0.0578558
AKR1C3	0.0312738	0.0318135	-0.0135479	0.0899175	0.0980684	0.146749
AKR1E2	0.116351	0.144116	0.183958	0.0804447	0.0967272	0.0242452
AKR7A2	-0.0235332	0.0464942	0.0381552	0.243051	0.114595	0.348764
AKR7A3	-0.0212877	0.0125218	0.078479	0.227968	0.0870883	0.310523
AKT1	0.249162	0.252151	-0.0696714	0.0595568	-0.0530653	-0.118281
AKT1S1	0.222578	0.234525	-0.134863	-0.246376	-0.023225	-0.310985
AKT2	0.219849	0.173217	-0.0463928	0.0142608	0.028826	-0.139049
AKT3	0.18099	0.150728	-0.0815262	-0.0565731	0.0919464	-0.310061
AKTIP	0.176542	0.236529	0.020405	0.23029	0.17665	0.138216
ALAD	0.223086	0.252392	-0.0961962	0.0216448	0.163243	-0.230151
ALAS1	0.0837836	0.117744	-0.0545938	-0.22609	-0.239908	-0.309139
ALB	0.0796046	-0.0554762	-0.0459881	0.15381	0.0481123	0.290123
ALCAM	-0.246243	-0.126104	0.0349727	0.330802	0.385546	0.414986
ALDH16A1	0.0602665	0.12742	-0.033013	0.0846435	0.0947794	0.118349
ALDH18A1	0.364185	0.194775	-0.0445686	0.022716	0.10137	-0.184556
ALDH1A1	0.218318	0.175658	-0.124802	-0.145052	0.0700777	-0.311598
ALDH1A2	-0.243678	-0.167266	0.10485	0.281653	0.272029	0.418116
ALDH1A3	0.273853	0.214196	-0.112503	-0.214794	-0.0646603	-0.437144
ALDH1B1	0.19062	0.167166	-0.0655597	-0.262436	-0.136791	-0.424573
ALDH1L1	0.0634642	0.0958659	0.032323	0.253674	0.0927765	0.259682
ALDH1L2	0.131252	0.123599	0.0910717	0.0937685	0.0618395	0.165211
ALDH2	0.024912	0.0452782	0.0916719	0.268158	0.161908	0.340726
ALDH3A2	0.186514	0.0917264	-0.105005	-0.00376074	0.126486	-0.0434988
ALDH3B1	0.127786	-0.0435859	-0.0948764	-0.0314888	0.0244644	0.191139
ALDH4A1	0.0877782	0.186174	0.0148054	0.2346	0.116103	0.155575
ALDH5A1	0.15394	0.161432	0.0225952	0.218106	0.220967	0.0924092
ALDH6A1	0.096905	0.18607	0.100945	0.28021	0.17069	0.252589
ALDH7A1	-0.122305	-0.0510557	0.0919049	0.255196	0.283725	0.398682
ALDH8A1	-0.0180728	-0.0689369	0.0831759	0.25573	0.29716	0.279544
ALDH9A1	-0.0762039	-0.0437195	0.09657	0.282795	0.182973	0.406216
ALDOA	-0.0906046	0.00626621	0.060822	0.188701	0.11812	0.229513
ALDOC	0.266413	0.216689	-0.0622577	-0.196149	-0.128723	-0.338681
ALG1	0.11371	0.123079	-0.0481151	0.0592478	0.0358033	-0.15549
ALG10	0.0694203	0.107692	-0.0367263	0.166501	0.195771	-0.0723896
ALG10B	0.132417	0.165639	-0.0766203	0.168619	0.0625969	-0.0810227
ALG11	0.187484	0.310709	-0.0740952	0.261621	0.272406	0.0696644
ALG12	0.171812	0.0760841	-0.00434737	-0.142039	0.0580778	-0.312364
ALG13	0.0412733	0.0504027	-0.0542217	0.072871	0.191199	-0.0510089
ALG14	0.0461908	0.146184	-0.0447725	0.0997773	0.135311	0.0570155
ALG1L	-0.173461	0.0180242	0.0304648	0.237191	0.169366	0.319136
ALG1L2	0.120016	-0.0767176	-0.0974704	-0.0538371	-0.0977979	0.0129735
ALG2	0.3413	0.264683	-0.0856069	-0.165289	0.0556362	-0.386272
ALG3	0.220989	0.233595	-0.167162	-0.263579	-0.179157	-0.3827
ALG5	0.0937495	0.196859	-0.0570788	0.248095	0.199187	0.187034
ALG6	0.290894	0.317263	-0.0523763	0.0282024	-0.00808661	-0.260497
ALG8	0.0385171	0.131819	-0.057951	0.327542	0.277747	0.338986
ALG9	0.143526	0.225322	-0.0498414	0.279216	0.23798	0.0196376
ALK	0.193877	0.24712	0.0437483	0.186736	-0.0493631	0.279759
ALKBH1	0.0212754	-0.0466253	0.0561266	0.143468	0.265251	0.108501
ALKBH2	0.270726	0.303076	-0.139858	-0.117131	-0.0572426	-0.278507
ALKBH3	0.210032	0.255867	-0.0652197	-0.118311	-0.134025	-0.189265
ALKBH4	0.182279	0.198374	-0.0365023	0.0144109	0.14795	-0.0626273
ALKBH5	0.212565	0.111768	-0.0841135	0.0360898	0.144969	-0.0819664
ALKBH6	0.0774942	0.155148	-0.0192223	-0.0583222	-0.0969795	-0.0628469
ALKBH7	-0.094376	0.0493508	0.0145759	0.0598869	0.0500876	0.0765023
ALKBH8	0.187042	0.148109	-0.0805392	0.00390334	0.119723	-0.23539
ALMS1	0.0863953	0.0899968	0.0471568	0.245222	0.332888	0.193741
ALOX12P2	0.0662278	-0.019162	0.101062	0.0640951	0.13252	0.300279
ALOX15B	-0.264634	-0.219413	0.136557	-0.099181	-0.122508	-0.0610777
ALOX5	-0.1787	-0.00740599	0.0335615	0.317501	0.220598	0.379195
ALOX5AP	-0.181186	0.00405358	0.0527884	0.22531	0.166971	0.311052
ALOXE3	-0.150851	-0.129299	-0.0871332	-0.157779	0.00286251	-0.286404
ALPK1	-0.178975	-0.139966	-0.0195076	0.174495	0.30225	0.24788
ALPK2	-0.148835	-0.297213	-0.0674804	0.0225213	-0.000176374	0.00922572
ALPK3	-0.0588727	-0.047627	-0.0142062	-0.091336	-0.0235761	0.00031786
ALPL	-0.26251	-0.143112	0.0499148	0.0734463	-0.097068	0.244004
ALS2	0.226071	0.201042	-0.0484829	-0.0954354	-0.0427506	-0.32368
ALS2CL	0.0706111	0.0453837	0.00691507	-0.248516	-0.318306	-0.352614
ALS2CR11	0.0586785	-0.0199436	-0.100851	0.075927	0.179843	0.243496
ALS2CR12	0.0565596	-0.00277917	0.0227918	0.032384	0.056519	0.0271317
ALX3	0.233892	0.0779879	-0.0579649	-0.16255	0.0204417	-0.310409
ALX4	0.220886	0.0646858	0.0258189	0.0564037	-0.0157057	-0.073385
ALYREF	-0.177957	-0.0134514	0.0833792	0.280026	0.118542	0.352931
AMACR	0.191297	0.22727	-0.18656	-0.0217897	0.0315725	-0.183271
AMBN	-0.141062	-0.0864614	0.0608883	-0.0109002	-0.130215	0.172132
AMBRA1	0.12814	0.236095	-0.109992	0.0192943	0.110422	-0.196942
AMD1	0.204263	0.136654	-0.0662616	-0.0638195	0.0835996	-0.261063
AMDHD2	-0.264755	-0.227784	0.0595709	0.0798852	-0.0200834	0.293804
AMELX	-0.117852	-0.248258	-0.0128041	0.225297	0.169312	0.291442
AMELY	0.207225	-0.016991	-0.0718988	-0.127611	-0.136098	-0.0500537
AMER1	0.212649	0.164876	-0.104754	-0.298443	-0.182917	-0.479596
AMER2	-0.107601	-0.0123741	0.0147003	0.0955999	0.205883	0.0990731
AMER3	0.0350675	0.0251302	-0.0435048	-0.154282	-0.0759628	-0.331234
AMFR	0.0842149	-0.0256849	-0.0134793	0.256197	0.189914	0.203775
AMH	0.282778	0.324365	-0.0679762	-0.257607	-0.206682	-0.428004
AMIGO1	0.0159276	0.12521	-0.0165213	-0.215394	-0.285632	-0.232646
AMIGO2	-0.194063	-0.107638	0.0861323	0.094044	-0.0961557	0.275125
AMIGO3	0.107742	0.0462154	-0.0335922	-0.0599333	0.0162491	-0.0293766
AMMECR1	0.177026	0.13401	-0.0732011	-0.147684	0.00805864	-0.338277
AMMECR1L	0.154156	0.197016	-0.0349829	0.0493069	0.165165	-0.199698
AMN1	-0.0392529	-0.0319476	-0.00895586	0.137305	0.0547135	0.106078
AMOT	0.104953	0.135828	0.0524291	0.241551	0.112602	0.217118
AMOTL1	0.190645	0.163175	0.113862	0.087129	0.143418	0.00123044
AMOTL2	-0.205067	-0.156758	-0.141233	-0.340275	-0.190432	-0.346427
AMPD2	0.0804395	0.177857	0.0082407	0.327745	0.152387	0.254811
AMPD3	0.166074	0.133085	-0.106942	-0.238447	-0.0520793	-0.389966
AMPH	0.144241	0.119703	-0.0680246	-0.0663992	-0.14542	-0.105836
AMT	0.212037	0.171765	-0.0342033	0.00686003	0.0163663	-0.170018
AMZ1	-0.162372	-0.105259	0.0305996	0.310447	0.189594	0.465215
AMZ2	0.182237	0.222931	-0.0904742	0.16596	0.151563	-0.0775611
AMZ2P1	0.0448933	0.283656	-0.0162043	0.131175	0.217444	-0.00233097
ANAPC1	0.1416	0.161363	-0.119405	0.0609696	0.174321	-0.155714
ANAPC10	0.297905	0.269662	-0.0442266	0.0311363	0.0826316	-0.222579
ANAPC11	0.0783801	0.0943606	-0.0337758	0.167674	0.00378506	0.276411
ANAPC13	0.0909679	-0.0648577	0.0171486	0.132074	0.128411	0.0903013
ANAPC15	0.109032	0.176612	-0.0804823	0.179183	0.0313045	0.145727
ANAPC16	0.206981	0.139811	-0.085122	0.0816586	0.139427	-0.142042
ANAPC2	0.00664908	0.0633995	-0.113528	-0.0876174	-0.19537	-0.146555
ANAPC4	0.138659	0.121311	-0.00418716	0.101596	0.223442	-0.0674607
ANAPC5	0.109334	0.241641	-0.106571	0.150952	0.292249	-0.0298822
ANAPC7	0.201301	0.171979	-0.027146	-0.0907427	-0.121269	-0.225164
ANGEL1	0.229704	0.214972	-0.0947462	0.0271503	0.168041	-0.139521
ANGEL2	0.10037	0.131223	-0.0327802	0.123338	0.192731	-0.0312195
ANGPT1	-0.107988	-0.041231	0.115684	0.162041	0.0488364	0.336948
ANGPT2	0.0888582	0.107265	-0.114947	-0.240248	-0.019825	-0.3849
ANGPTL1	-0.128244	-0.0256924	0.0670926	0.238317	0.0963412	0.306976
ANGPTL2	0.100889	0.0575238	-0.131201	-0.28758	-0.0883993	-0.398532
ANGPTL4	0.0513074	0.0515139	0.0582436	0.174945	-0.00490225	0.321314
ANGPTL5	-0.16249	-0.0181626	0.0152479	-0.0801385	-0.00422058	0.0791194
ANGPTL6	-0.12973	-0.0765697	0.0469467	0.109578	-0.0414364	0.292357
ANHX	-0.300927	-0.307484	-0.00985453	0.0150698	0.0769684	0.0536478
ANK1	0.264379	0.166686	-0.0952921	-0.223808	-0.105394	-0.391077
ANK2	0.0532284	0.154513	0.0629915	0.245585	0.301115	0.105364
ANK3	0.207665	0.140768	-0.103727	-0.175946	0.0337433	-0.407725
ANKAR	0.231951	0.242845	0.00176924	-0.00453402	0.0869032	-0.118248
ANKDD1A	0.0104864	0.110325	0.0927086	0.349574	0.244745	0.360546
ANKEF1	0.177443	0.257514	0.0546432	-0.132377	-0.0992671	-0.159998
ANKFN1	-0.206159	-0.132681	0.153867	0.186089	-0.0474018	0.325352
ANKFY1	0.172072	0.15336	-0.0371842	-0.000978371	0.174071	-0.193189
ANKH	0.233997	0.180219	-0.0864452	-0.18334	-0.0688425	-0.37126
ANKHD1	0.132078	0.233647	-0.034	0.0596935	0.174874	-0.231501
ANKHD1-EIF4EBP3	0.128876	0.22214	0.00239462	0.163019	-0.0213784	0.127922
ANKIB1	-0.0674778	-0.0978986	0.0767514	0.241166	0.282831	0.315979
ANKK1	0.210149	0.0243628	0.110523	-0.142567	-0.0510691	-0.147935
ANKLE1	-0.0938092	-0.0548032	-0.0315468	-0.111488	0.0794494	-0.093992
ANKLE2	-0.159992	0.0119972	0.0963383	0.229697	0.0749815	0.296531
ANKMY1	0.177829	0.262838	-0.066359	-0.147714	-0.114504	-0.225139
ANKMY2	0.0982622	0.00334518	-0.048459	0.0519562	0.0849482	-0.0247538
ANKRA2	-0.0164805	0.0168114	0.0705716	0.380615	0.316591	0.330585
ANKRD1	-0.0765507	-0.18307	-0.0270799	0.168034	-0.115692	0.207191
ANKRD10	0.0589017	0.115978	-0.00723696	0.294212	0.176369	0.19886
ANKRD11	0.011831	-0.128141	0.070697	0.196935	0.218371	0.211229
ANKRD12	-0.0264489	0.127927	0.0849496	0.244017	0.353977	0.0258511
ANKRD13A	0.190928	0.100255	-0.0891316	-0.0811443	0.148728	-0.228549
ANKRD13B	-0.0761135	0.142908	-0.0094502	0.0463215	-0.0857534	0.0479264
ANKRD13C	-0.0256702	0.11372	0.0697491	0.240244	0.252031	-0.00551221
ANKRD13D	0.334823	0.262072	-0.0920394	-0.028742	-0.0356869	-0.2636
ANKRD16	0.0956226	0.0082416	-0.0221913	0.103427	0.19397	0.00823392
ANKRD17	0.165509	0.249858	0.0176237	0.200467	0.332647	-0.037857
ANKRD18A	0.0191538	-0.116872	0.0792245	0.163626	0.226198	0.229623
ANKRD18B	0.137216	0.028509	0.103257	0.168248	0.205797	0.149288
ANKRD18DP	0.158957	0.184382	0.0021803	-0.151748	-0.249081	-0.206531
ANKRD19P	-0.177199	-0.0480554	0.167815	0.359502	0.197835	0.469618
ANKRD20A11P	0.10577	0.0314912	-0.0496111	0.0920127	0.129264	0.0583294
ANKRD20A3	0.210996	0.152574	-0.021289	-0.0606656	0.0429397	-0.228633
ANKRD20A5P	0.295387	0.199285	-0.0239131	-0.0794331	0.0570134	-0.274092
ANKRD20A7P	0.0862112	-0.0211945	-0.0292672	0.0268733	0.190046	0.0198485
ANKRD20A8P	0.246549	0.128611	-0.0235252	-0.0750961	0.0635828	-0.211097
ANKRD22	-0.291483	-0.261416	0.0606529	0.0693499	-0.0478558	0.209774
ANKRD24	0.164172	0.102004	-0.126558	-0.298887	-0.188084	-0.466902
ANKRD26	0.17566	0.14542	-0.0209433	0.0747296	0.156993	-0.157414
ANKRD27	0.194083	0.192772	-0.0261556	-0.257678	-0.173315	-0.325929
ANKRD28	0.0799778	0.2774	-0.0522205	0.0051734	0.0750932	-0.287408
ANKRD29	0.232685	0.130239	-0.085252	-0.245766	-0.0913819	-0.401561
ANKRD30B	-0.127073	0.0053939	0.00322836	-0.0085587	-0.131721	0.0676716
ANKRD30BL	-0.206374	-0.0521102	0.0991844	0.218494	0.169362	0.220235
ANKRD31	-0.0849188	-0.110573	-0.199539	-0.256712	-0.256991	-0.259703
ANKRD32	0.115012	0.181092	0.0171758	0.052233	-0.0310717	-0.191238
ANKRD33B	0.0803475	0.038218	-0.128248	-0.205727	0.00162361	-0.335586
ANKRD34A	0.0352458	-0.0973396	-0.188983	-0.19106	-0.137277	-0.24165
ANKRD34B	-0.0133812	-0.0807958	0.0439808	0.186783	0.326039	0.193254
ANKRD34C	0.209532	0.200742	-0.0831139	-0.265608	-0.155921	-0.445979
ANKRD35	0.208249	0.225974	0.0175828	0.270617	0.110193	0.220176
ANKRD36	-0.000370882	-0.0172426	-0.0111621	-0.0522171	-0.145336	-0.240849
ANKRD36B	-0.0542214	-0.133134	0.0516167	0.140652	0.308187	0.0977949
ANKRD36BP1	-0.137092	-0.0514558	0.117346	0.270426	0.360236	0.30958
ANKRD36BP2	-0.029008	-0.0372793	0.107236	0.245362	0.337568	0.206547
ANKRD36C	0.0497935	0.0657932	0.0104354	0.119717	0.22352	-0.0268154
ANKRD37	0.26664	0.179348	-0.102395	-0.183102	-0.0400528	-0.404856
ANKRD39	0.183448	0.106247	-0.0758706	0.0834552	0.0578155	-0.0185694
ANKRD40	0.0811475	0.199468	-0.0669974	-0.0815109	0.105973	-0.307088
ANKRD42	0.291172	0.200324	-0.0575839	-0.0873078	-0.0148514	-0.273935
ANKRD44	-0.0860329	0.0517793	0.0126505	0.243188	0.216791	0.107466
ANKRD45	0.113616	0.0740899	0.05511	0.325665	0.267935	0.339904
ANKRD46	0.0463824	0.181148	-0.105011	0.0754532	0.0813966	-0.174976
ANKRD49	0.0256232	-1.95691e-05	-0.00589885	0.0789887	0.2147	-0.007395
ANKRD50	-0.216646	-0.0988504	0.132404	0.248406	0.126262	0.390396
ANKRD52	0.218828	0.282026	0.0165587	-0.0503202	-0.0496946	-0.149524
ANKRD53	-0.204398	-0.179631	0.0688531	-0.149504	-0.0906417	-0.00722823
ANKRD54	0.083713	0.0854668	-0.0384344	0.292537	0.179859	0.288316
ANKRD55	-0.0514539	0.0358202	0.0260154	0.0585137	-0.107352	0.0934033
ANKRD6	-0.236459	-0.139802	0.11818	0.222784	0.0771297	0.399967
ANKRD62	0.281047	0.140175	-0.090707	-0.147956	0.0778711	-0.274523
ANKRD65	0.0949224	0.0656967	-0.102033	-0.166634	0.00761833	-0.32496
ANKRD7	0.0435368	-0.00183278	0.00919733	-0.137146	-0.0836692	0.00831785
ANKRD9	0.24129	0.226345	-0.082122	-0.318107	-0.290642	-0.476983
ANKS1A	0.250197	0.17322	-0.0939887	-0.134359	-0.0123983	-0.314091
ANKS1B	-0.0214186	0.0681545	-0.0222354	0.178733	0.286577	0.012398
ANKS3	0.236496	0.202164	-0.0598837	-0.0595846	-0.00301788	-0.283134
ANKS6	0.273616	0.166079	-0.124096	-0.25111	-0.0852674	-0.461545
ANKZF1	0.220456	0.157807	0.0197706	-0.162383	-0.0895245	-0.221681
ANLN	-0.0649805	-0.0492814	-0.0238265	-0.180445	0.0400566	-0.0396464
ANO1	0.207045	0.10487	-0.0350836	-0.0909125	-0.100185	-0.257011
ANO10	-0.115519	0.0106019	0.192915	0.318764	0.201558	0.229912
ANO2	-0.32076	-0.223303	0.109782	0.250387	0.0796123	0.325546
ANO3	-0.14557	-0.0255577	0.0124085	0.0617691	-0.0344654	0.149088
ANO4	0.226259	0.191693	-0.113254	-0.107953	0.0685474	-0.351805
ANO5	0.251811	0.214256	-0.110989	-0.241338	-0.118923	-0.448737
ANO6	0.231441	0.230354	-0.0528316	0.0728416	0.209059	-0.0630667
ANO8	0.389836	0.387534	-0.030804	-0.209798	-0.11529	-0.421653
ANP32A	0.120431	0.0195729	0.0382089	0.170465	0.22863	0.0617682
ANP32B	0.0833683	0.0483763	-0.0972286	-0.0398848	0.164456	-0.150978
ANP32BP1	0.141009	0.09004	-0.0614357	0.0539947	0.229376	-0.0746058
ANP32C	-0.16478	-0.252945	0.0396958	0.0130651	0.190244	0.0245941
ANP32D	0.0169747	-0.0875424	0.0200896	0.0911983	0.199725	0.0539511
ANP32E	-0.0941826	-0.111779	0.133931	0.325954	0.194381	0.421577
ANPEP	0.252637	0.360046	-0.110191	-0.117968	-0.131891	-0.253599
ANTXR1	0.189973	0.187542	-0.0433517	0.130956	0.225904	-0.0816065
ANTXR2	0.224877	0.141848	-0.0196615	-0.133668	-0.183667	0.0681598
ANXA1	-0.21067	-0.173329	0.0164793	0.0862384	0.0249779	0.274201
ANXA11	-0.128247	-0.0839101	0.0702551	0.320799	0.232696	0.39659
ANXA2	-0.148216	-0.0583786	0.0652727	0.246371	0.0748294	0.419971
ANXA2P1	-0.100671	-0.0711545	0.0238496	0.164359	0.0204702	0.322592
ANXA2P3	0.14802	0.142367	-0.0786315	-0.264038	-0.219121	-0.455716
ANXA2R	-0.229149	-0.179332	0.0301434	0.138696	0.307343	0.142508
ANXA3	0.132856	0.0892093	-0.122663	-0.227244	-0.0709934	-0.376613
ANXA4	0.112347	0.116517	-0.000853061	-0.0675507	-0.0814005	-0.0543351
ANXA5	0.234358	0.142129	-0.0942582	-0.0948097	0.0451278	-0.199096
ANXA6	0.161538	0.131298	-0.133862	-0.198566	-0.0394491	-0.394749
ANXA7	0.137198	0.0142187	-0.0393789	0.126948	0.233146	-0.0116835
ANXA8	-0.248036	-0.131152	0.0830258	0.125772	0.00395825	0.285667
ANXA9	0.215988	0.310539	0.0335936	0.150938	0.225713	0.0386849
AOAH	-0.214613	-0.0293115	-0.0102563	0.232204	0.183602	0.33332
AOC2	0.249034	0.119668	-0.0458782	-0.190062	-0.103243	-0.256526
AOC3	-0.0965986	-0.215603	-0.0620532	0.0139683	-0.0935289	0.117043
AOX1	0.188097	0.0887731	0.0938325	0.204362	0.360194	0.223755
AP1AR	0.0609358	0.127687	-0.0212267	0.146088	0.250415	0.0148026
AP1B1	0.191454	0.222898	-0.0566168	-0.0737251	-0.0745113	-0.188006
AP1G1	0.178261	0.302725	-0.0237369	0.131775	0.298955	-0.131059
AP1G2	0.0435252	0.0780632	0.0402935	0.112089	0.0743907	-0.018166
AP1M1	-0.0885684	0.122217	0.0261239	0.105809	-0.0248323	0.0755913
AP1S1	-0.144047	0.0260248	-0.0260282	0.136056	-0.0186559	0.193861
AP1S2	0.193835	0.140984	-0.096139	-0.0170919	0.0344014	-0.246914
AP1S3	0.0912731	0.0482233	0.00625995	0.0637739	0.104037	0.147223
AP2A1	0.046956	0.0944323	-0.107397	-0.14688	-0.18987	-0.125909
AP2A2	-0.138659	0.0204365	0.0306231	0.320297	0.173621	0.385336
AP2B1	-0.170025	0.0438953	0.0862593	0.303585	0.256994	0.280378
AP2M1	-0.0183257	0.15923	0.0225279	0.149216	0.0169369	0.142899
AP2S1	-0.215865	-0.0934223	0.033207	0.135289	0.0166423	0.298978
AP3B1	-0.0967692	-0.0132432	0.0489164	0.199595	0.21835	0.215492
AP3B2	-0.220796	-0.030784	0.0819529	0.246904	0.118615	0.297329
AP3D1	0.15017	0.0952674	0.0491119	0.268918	0.183795	0.258571
AP3M1	0.101032	0.22377	0.0490487	0.232091	0.16485	0.185303
AP3M2	-0.27194	-0.130608	0.050633	0.221947	0.155523	0.340911
AP3S1	-0.195331	-0.112316	0.0763927	0.251207	0.162079	0.35141
AP3S2	0.0609477	0.0541274	-0.0841372	-0.0432255	-0.039123	-0.0265862
AP4B1	0.246903	0.246443	-0.0284491	0.1634	0.0639212	-0.0974101
AP4E1	0.226969	0.274342	-0.0521621	-0.117871	0.061109	-0.380325
AP4M1	0.182184	0.229058	-0.0392219	-0.115613	-0.180839	-0.17514
AP4S1	-0.00633945	0.0643987	-0.100034	-0.126704	-0.0825129	-0.236553
AP5B1	0.181355	0.123103	-0.0353935	-0.0043675	0.0160906	-0.148938
AP5M1	0.17857	0.206048	-0.0235756	-0.0795205	0.0436532	-0.26331
AP5S1	0.00377162	0.117207	-0.0362606	0.178836	0.280432	0.202425
AP5Z1	0.297853	0.292278	-0.125698	-0.22569	-0.122398	-0.375011
APAF1	-0.0942921	0.0368302	0.0957386	0.375464	0.333212	0.404117
APBA1	-0.231646	-0.120942	0.0572012	0.286835	0.228846	0.346616
APBA2	0.175982	0.147163	-0.113249	-0.21944	-0.142209	-0.453896
APBA3	0.0436438	-0.0535274	-0.0271826	-0.198126	-0.107738	-0.2887
APBB1	0.0674649	0.1925	-0.0596896	0.00554886	-0.089241	-0.0255501
APBB1IP	-0.235369	-0.0741872	0.0934365	0.287113	0.178607	0.400796
APBB2	0.0764228	0.150778	-0.0883195	-0.0906682	0.0481959	-0.287602
APBB3	0.0972684	0.129199	-0.130673	-0.170788	-0.182063	-0.288013
APC	-0.00528879	0.148518	0.0866283	0.297045	0.340788	0.141217
APC2	0.0339831	0.109314	-0.00142004	0.13401	0.29576	-0.0619344
APCDD1	0.0187684	0.128158	0.0923878	0.271858	0.157416	0.192029
APEH	-0.00769298	0.119569	-0.0426785	-0.0301015	-0.107144	-0.0702364
APEX1	-0.0220656	0.0156317	-0.00135935	0.170301	0.0941651	0.179528
APEX2	-0.238599	-0.240811	0.0827652	0.0467776	0.0949908	0.11029
APH1A	0.0737927	0.054506	-0.0622094	-0.0858171	-0.0652465	-0.127457
APH1B	-0.0679471	0.0429224	0.131622	0.34162	0.226489	0.420748
API5	0.250199	0.269802	-0.0655002	-0.0470473	0.159094	-0.328013
APIP	0.26339	0.221592	-0.0800358	-0.10533	0.0404568	-0.30715
APITD1	0.105826	0.0898321	-0.0997981	0.12917	0.0992113	-0.0129768
APLF	-0.0614312	-0.00972896	-0.0672083	0.0606088	0.114152	0.00932331
APLN	-0.132092	-0.10622	0.118207	0.254943	0.116696	0.418873
APLNR	-0.139064	-0.101292	0.130898	0.181545	0.139997	0.422267
APLP1	0.0813781	0.0279694	-0.0215156	0.119949	0.0937854	0.245203
APLP2	0.162464	0.174199	-0.0525068	-0.0198894	0.0282354	-0.192346
APMAP	-0.0398344	0.00437678	-0.00749239	0.117372	0.0244663	0.11769
APOA1BP	-0.101862	-0.00863286	-0.00982055	0.115718	-0.0182628	0.212786
APOBEC3A	0.29806	0.123775	0.00177869	0.0448288	-0.243532	0.174381
APOBEC3B	0.0333855	-0.105322	-0.118643	0.00294013	0.10219	-0.0117924
APOBEC3C	-0.25496	-0.207359	-0.0201162	0.150962	0.0761711	0.338871
APOBEC3D	-0.122186	-0.0476243	-0.00411104	0.0549337	-0.0461796	0.128627
APOBEC3F	-0.236331	-0.0625887	0.0583682	0.2776	0.175284	0.329777
APOBEC3G	-0.244793	-0.218182	0.0552395	0.183217	0.0511343	0.366811
APOBR	-0.139468	-0.0607569	0.0490957	0.00920201	-0.107074	0.219676
APOC1	-0.177606	-0.0916089	0.0258111	0.336668	0.262588	0.385255
APOC2	-0.158998	-0.069708	0.0167422	0.263943	0.160278	0.373961
APOD	-0.156353	-0.0599049	-0.07181	0.0171646	0.154993	0.0496936
APOE	0.0230447	0.0300883	0.0659843	0.308367	0.18908	0.396694
APOL1	0.155339	0.0432498	-0.100399	-0.325628	-0.153493	-0.444085
APOL2	0.263266	0.182266	-0.133935	-0.303488	-0.171569	-0.469624
APOL3	0.0202219	-0.0663602	-0.0697215	-0.177793	-0.0698849	-0.211269
APOL4	-0.142379	-0.22348	0.00180182	-0.171699	-0.0939749	-0.136855
APOL5	-0.00197374	-0.244429	-0.0582854	-0.275745	-0.174106	-0.0273311
APOL6	-0.145918	-0.0711197	0.145689	0.227039	0.0554134	0.342324
APOLD1	0.0227482	-0.0320217	-0.0372085	-0.17199	-0.089837	-0.17273
APOM	-0.129621	0.0171905	0.0913559	0.229891	0.108152	0.396275
APOO	-0.13441	0.00717987	-0.0771483	-0.0593417	-0.130548	-0.109852
APOOL	0.280482	0.175949	-0.0576892	-0.124467	0.0731294	-0.309286
APOPT1	0.137183	0.119089	-0.0145442	0.215016	0.174282	0.163938
APP	-0.116667	0.0942168	-0.0717508	0.139935	0.161796	0.01877
APPBP2	0.24654	0.329377	-0.0746266	-0.0606505	0.0764782	-0.323117
APPL1	0.242656	0.21318	-0.0714797	-0.127429	0.0298075	-0.357251
APPL2	-0.0520832	0.0198632	0.128244	0.342435	0.296886	0.3472
APRT	-0.166441	-0.0424917	0.0143304	0.20091	0.0931629	0.308217
APTX	-0.164941	-0.0678888	-0.00206654	0.303375	0.357142	0.277658
AQP1	-0.116328	-0.0763427	0.132007	0.160195	0.00729294	0.240341
AQP11	0.159236	0.14031	-0.120375	-0.194219	-0.190948	-0.339796
AQP4	-0.0299951	0.0701831	0.153253	0.305729	0.184612	0.39273
AQP4-AS1	0.0287153	0.159392	0.0130227	0.0149484	0.0630429	-0.0378868
AQP9	-0.0193608	0.0244125	0.0338652	-0.0634695	-0.192816	-0.0551652
AQR	0.298836	0.26502	-0.135136	-0.199696	-0.00956506	-0.379307
AR	0.237117	0.0834772	-0.0946752	-0.290844	-0.26391	-0.39326
ARAF	0.304221	0.298721	-0.0724806	0.039368	-0.00586591	-0.0885472
ARAP1	0.0460309	0.0405225	0.210843	0.332619	0.292671	0.377144
ARAP2	0.139625	0.159195	-0.114014	-0.157746	-0.0299675	-0.358344
ARAP3	0.0381898	0.0382605	-0.0254565	-0.185114	-0.107673	-0.374538
ARC	0.20101	0.223729	-0.137279	-0.272333	-0.185552	-0.42759
ARCN1	0.272425	0.212116	-0.0835163	-0.053171	0.0951522	-0.319089
AREL1	-0.0849421	-0.144381	-0.0474065	0.0901954	0.126966	0.0740087
ARF1	-0.0784089	-0.149958	0.0920402	0.23623	0.145049	0.307885
ARF3	-0.0738674	0.0543035	-0.0149986	0.183297	0.0373407	0.222136
ARF4	0.00590748	0.0189812	-0.0465643	0.19743	0.176089	0.0983894
ARF5	0.180814	0.11982	-0.0376081	-0.109868	-0.177212	-0.173326
ARF6	0.242079	0.141857	-0.0868871	-0.164398	-0.134846	-0.30924
ARFGAP1	0.270718	0.279451	-0.139415	-0.0381619	-0.0327967	-0.249062
ARFGAP2	0.0401858	-0.013821	0.0136002	0.200023	0.223462	0.158056
ARFGAP3	-0.0506658	-0.0231872	0.100739	0.28838	0.13911	0.404371
ARFGEF1	0.209185	0.211325	-0.118349	0.0377261	0.159753	-0.245717
ARFGEF2	0.120527	0.0896014	-0.00629903	-0.177152	-0.0313351	-0.324158
ARFGEF3	-0.182753	-0.0526833	0.0903241	0.25221	0.166814	0.354044
ARFIP1	-0.00106599	-0.0724495	0.0297374	-0.0584196	0.13006	-0.00933991
ARFIP2	0.0222521	0.116465	-0.0220325	0.0370649	-0.0851547	0.0867793
ARFRP1	0.121232	0.203659	0.00240158	0.145665	0.00609033	-0.0717972
ARG1	0.129478	0.154642	-0.122641	-0.272352	-0.115002	-0.341757
ARG2	0.192023	0.214022	-0.0363792	0.0910869	0.0272849	-0.154815
ARGLU1	-0.111908	-0.116374	0.162432	0.335027	0.289215	0.416457
ARHGAP1	0.00797495	0.280295	-0.16296	-0.0189703	-0.107805	-0.0970685
ARHGAP10	0.0275629	0.0850192	-0.0372176	-0.204645	-0.201952	-0.332649
ARHGAP11A	0.00105419	-0.0261887	-0.146199	-0.33428	-0.237863	-0.408528
ARHGAP11B	0.279674	0.220213	-0.115125	-0.312212	-0.121811	-0.484998
ARHGAP12	-0.0489553	0.0925643	0.107638	0.16873	0.00947593	0.238115
ARHGAP15	-0.181183	0.0142058	0.0721007	0.205592	0.0558866	0.339029
ARHGAP17	0.0574305	0.0300806	-0.00791892	0.314909	0.295701	0.301514
ARHGAP18	-0.216459	-0.195218	0.110967	0.287766	0.312658	0.467452
ARHGAP19	0.209893	0.21156	0.0708017	0.0776497	0.121918	0.0868725
ARHGAP20	-0.192468	-0.0185006	0.0443588	0.0890118	-0.0676919	0.101872
ARHGAP21	-0.0949259	-0.0115748	0.0174085	0.183716	0.322112	0.0417995
ARHGAP22	-0.0397861	-0.0140582	0.0589672	0.065077	0.140609	0.261212
ARHGAP23	-0.116178	0.0397663	0.0366639	0.170241	0.0673013	0.297035
ARHGAP24	-0.0193669	0.0945843	0.0088002	0.0770886	0.148917	0.204772
ARHGAP25	0.0345398	0.0653425	-0.00766855	-0.185083	-0.273392	-0.170535
ARHGAP26	0.247826	0.21388	-0.12116	-0.269214	-0.107996	-0.474286
ARHGAP27	0.0883807	0.0121434	-0.149973	-0.190307	-0.0251897	-0.339141
ARHGAP28	-0.220204	-0.111242	0.112629	0.124668	-0.0643201	0.248384
ARHGAP29	0.112949	0.176993	-0.0865769	-0.107074	-0.0171591	-0.323401
ARHGAP30	-0.272225	-0.174763	-0.0449964	0.0932463	-0.0108468	0.331952
ARHGAP31	-0.0913066	-0.0264299	0.127839	0.0472659	-0.0954916	0.146276
ARHGAP32	0.173008	0.121536	-0.0555196	-0.0390042	0.0698844	-0.20138
ARHGAP33	-0.235054	-0.180263	0.113029	0.196228	0.0922349	0.307414
ARHGAP35	-0.0169911	0.0423473	-0.00159268	0.24597	0.258443	0.179646
ARHGAP36	-0.247845	-0.215106	0.152636	0.228991	0.0203072	0.445806
ARHGAP39	0.152971	0.0542495	-0.0341091	-0.157672	0.04572	-0.3122
ARHGAP4	-0.182981	-0.101702	0.162328	0.246214	0.0341686	0.418331
ARHGAP42	-0.0881638	-0.0675339	0.166898	0.221462	0.123193	0.274148
ARHGAP44	0.252289	0.214869	-0.106654	-0.143584	0.0139158	-0.297089
ARHGAP5	0.0840612	0.211635	0.111436	0.274908	0.280627	0.0271877
ARHGAP5-AS1	0.0796118	0.126134	0.107159	0.25682	0.124691	0.351765
ARHGAP6	-0.214942	-0.19061	0.122543	0.324349	0.22653	0.491639
ARHGAP9	0.212021	0.151191	-0.139051	-0.317719	-0.175498	-0.436573
ARHGDIA	-0.220224	-0.0564974	0.0863813	0.251236	0.132901	0.390582
ARHGDIB	-0.0697806	0.0604803	-0.0407673	-0.0137474	-0.127373	0.013477
ARHGDIG	-0.159942	-0.0152354	0.0317924	0.0716267	-0.0830317	0.197939
ARHGEF1	0.0331364	0.0468586	-0.0818826	-0.0796387	0.0539706	-0.0847062
ARHGEF10	0.216792	0.328535	-0.116736	-0.161591	0.0160148	-0.329516
ARHGEF10L	0.235668	0.132671	-0.049678	-0.0372912	0.0410966	-0.227603
ARHGEF11	0.300237	0.218511	-0.116349	-0.250627	-0.120086	-0.442625
ARHGEF12	0.231306	0.158983	-0.0615109	-0.0663393	-0.0123255	-0.321759
ARHGEF15	-0.0276502	-0.132573	-0.0449868	-0.0343672	0.153315	-0.0396931
ARHGEF17	0.231164	0.192933	-0.129882	-0.206211	-0.0709521	-0.323079
ARHGEF18	0.281237	0.236168	-0.12132	-0.281245	-0.159244	-0.385645
ARHGEF2	0.207283	0.166396	-0.145401	-0.133759	0.0731262	-0.349685
ARHGEF25	0.0168705	0.233962	-0.0395172	-0.110238	-0.126123	-0.250195
ARHGEF26	0.00408167	0.0215368	0.166377	0.285033	0.116882	0.353365
ARHGEF28	-0.195365	-0.080641	0.0914556	0.134713	-0.0159439	0.317292
ARHGEF3	0.310751	0.279407	0.00348665	-0.252414	-0.0842215	-0.447785
ARHGEF33	0.0825637	0.123108	-0.0114431	0.270954	0.338178	0.12105
ARHGEF35	0.0550804	-0.0387912	-0.0902885	0.144387	0.0218874	0.370537
ARHGEF37	-0.0575589	-0.022829	-0.0563067	-0.059047	0.149486	-0.164977
ARHGEF4	0.220483	0.21629	0.0142351	0.165135	0.0582339	0.0478906
ARHGEF40	-0.139557	-0.000520165	0.110584	0.293059	0.165479	0.400381
ARHGEF5	-0.221515	-0.223663	0.114324	0.304376	0.101555	0.445977
ARHGEF6	0.177463	0.161277	0.0310952	0.104719	0.143183	0.0140268
ARHGEF7	0.183105	0.135695	-0.0930454	-0.164782	0.00210472	-0.39868
ARHGEF9	0.00910484	0.065456	0.0325033	0.293761	0.254625	0.208116
ARID1A	0.0843687	0.157465	0.0689413	0.315159	0.209669	0.301026
ARID1B	0.140647	0.119795	0.027689	0.070415	0.16928	-0.0325525
ARID2	0.214549	0.155265	-0.108117	-0.2107	-0.0248066	-0.389524
ARID3A	-0.0671684	-0.060053	0.191408	0.285455	0.15396	0.391313
ARID3B	0.233259	0.107477	-0.0680266	-0.0209439	0.0116159	-0.0785564
ARID3C	-0.159077	-0.215698	0.012023	-0.202139	-0.0848035	-0.0616018
ARID4A	0.0998245	0.165236	0.0165391	0.117576	0.135255	-0.0142859
ARID4B	0.198605	0.198343	-0.0417319	-0.0653668	0.0440364	-0.344796
ARID5A	-0.112017	0.031543	-0.106995	-0.109779	-0.00862855	-0.230038
ARID5B	0.255373	0.20612	-0.0742258	-0.15475	-0.0874915	-0.345062
ARIH1	0.264318	0.283886	-0.0759797	-0.0383332	0.0830245	-0.317791
ARIH2	0.222186	0.117982	-0.0611753	-0.123254	0.0563942	-0.31308
ARIH2OS	-0.0143443	0.139609	0.0531745	0.226541	0.103189	0.268707
ARL1	0.141291	0.153397	0.0144976	0.212493	0.319973	0.0414963
ARL10	-0.159276	-0.0450791	0.0895441	0.261589	0.121041	0.400681
ARL11	-0.0236795	-0.164635	-0.105266	0.184695	0.26101	0.201938
ARL13B	0.246492	0.165263	-0.0412463	-0.120202	-0.0879744	-0.240459
ARL14EP	0.0442246	-0.0152513	-0.0318892	0.10867	0.0492042	0.213959
ARL15	-0.27089	-0.126286	0.0947596	0.184743	0.0866577	0.297645
ARL16	-0.112715	-0.112002	0.0352166	0.220669	0.09792	0.297023
ARL17A	-0.0545143	-0.0308772	0.0817213	0.265898	0.246936	0.287607
ARL17B	-0.0455103	-0.116967	0.024325	0.260144	0.302956	0.288329
ARL2	0.253029	0.251919	-0.13931	-0.166783	-0.0983071	-0.258702
ARL2BP	0.263158	0.161121	-0.084072	-0.138148	0.0289741	-0.335509
ARL3	0.175835	0.131348	-0.0132407	0.220147	0.197078	-0.0089894
ARL4A	-0.0287123	-0.0785134	-0.00947166	0.104515	0.10486	0.112
ARL4C	0.288192	0.211888	-0.0439039	-0.195353	-0.137376	-0.377087
ARL4D	0.113418	0.057127	-0.0530133	-0.262009	-0.263931	-0.260684
ARL5A	0.180547	0.102338	-0.00359721	0.140869	0.204382	0.00702791
ARL5B	0.294338	0.331088	-0.0744708	-0.13671	0.0655275	-0.437585
ARL6	0.139736	0.31444	-0.0316049	-0.0878968	0.147006	-0.422652
ARL6IP1	0.222254	0.116832	0.0496014	0.112785	0.144507	-0.00424747
ARL6IP4	0.303202	0.298886	-0.0989851	0.20077	0.0173225	0.0212393
ARL6IP5	0.183855	0.17353	-0.172865	-0.23068	-0.0660437	-0.444008
ARL6IP6	0.10292	0.0479448	0.00728754	0.095942	0.062398	-0.0860229
ARL8A	0.110448	0.0814875	-0.0110336	0.184271	0.112925	0.230877
ARL8B	0.209631	0.143746	-0.122167	-0.157224	0.0538279	-0.327468
ARL9	0.0163601	0.0253374	-0.0231669	0.16792	0.220565	0.0726601
ARMC1	0.198966	0.209542	-0.0437579	0.0504177	0.183058	-0.152914
ARMC10	-0.226903	-0.0974933	0.0366832	0.158681	-0.00059047	0.288151
ARMC12	0.0985544	0.0479999	0.0987469	0.152963	-0.0503965	0.240914
ARMC2	-0.027216	0.0700914	0.0771469	0.407894	0.237093	0.465025
ARMC3	-0.113623	-0.0897527	0.103269	0.198685	0.113878	0.319092
ARMC4	-0.0710474	-0.0221405	0.0371729	0.0753136	-0.168802	0.104923
ARMC5	0.118707	0.154081	-0.108286	-0.217086	-0.245485	-0.299398
ARMC6	0.22213	0.310294	-0.0601274	-0.0385669	0.00591818	-0.18735
ARMC7	0.153233	0.17756	-0.120393	0.0136798	0.152497	-0.133866
ARMC8	0.29091	0.227703	-0.107734	-0.260801	-0.156947	-0.468754
ARMC9	0.276811	0.224927	-0.102114	-0.0981853	0.0832	-0.326362
ARMCX1	-0.150015	-0.0239513	0.119765	0.302714	0.129492	0.389815
ARMCX2	-0.131921	0.00967934	0.0568313	0.271965	0.23902	0.308117
ARMCX3	0.0455226	0.079396	-0.0841702	-0.230384	-0.0570517	-0.436227
ARMCX4	0.180524	0.0908521	-0.0274717	-0.0555825	0.0658125	-0.193482
ARMCX5	-0.0521243	-0.00858291	0.000422771	0.218531	0.167399	0.128648
ARMCX6	0.186866	0.240199	-0.0538092	0.0227567	0.0448614	-0.173771
ARMT1	0.194775	0.131573	-0.124175	-0.181193	-0.0171137	-0.389306
ARNT	0.143765	0.117254	-0.065291	-0.108177	-0.0187888	-0.322252
ARNT2	0.0240209	0.104666	0.0116365	0.138276	0.132981	0.00473572
ARNTL	0.158628	0.111521	-0.120677	-0.198692	-0.162125	-0.343293
ARNTL2	0.00265284	0.130816	0.00643419	0.292446	0.379529	0.18467
ARPC1A	-0.0571918	-0.110004	0.0185239	0.119163	-0.0046528	0.21666
ARPC2	-0.209438	-0.0434003	0.0801668	0.264187	0.138182	0.419099
ARPC3	-0.13464	-0.112495	0.0366451	0.236696	0.1483	0.357839
ARPC4	-0.179001	-0.108484	-0.0121412	0.145029	0.00459389	0.274338
ARPC5	-0.187747	-0.13191	0.0834736	0.28955	0.283428	0.429695
ARPC5L	0.138737	0.0556733	-0.0779749	0.116382	0.254153	0.0546186
ARPIN	0.049063	-0.0154123	0.0136829	0.164275	0.25814	0.194469
ARPP19	-0.29087	-0.21743	0.0438999	0.150387	0.0746523	0.25564
ARPP21	0.100893	0.0477059	-0.0175635	0.0436759	0.142897	-0.0978559
ARRB1	-0.103298	0.0566652	0.115278	0.344034	0.251899	0.359306
ARRB2	-0.152849	-0.160302	0.0818144	0.20831	0.0582252	0.378505
ARRDC1	0.267847	0.222966	0.112373	0.178466	0.0479399	0.214582
ARRDC2	0.136704	0.134618	-0.129894	-0.126313	0.0567305	-0.237644
ARRDC3	0.109068	0.0497378	-0.0400544	-0.0588153	0.100816	-0.232397
ARRDC4	0.105427	0.158383	0.0212364	0.00018952	0.221334	-0.0373927
ARRDC5	-0.0375968	0.0739027	0.105803	0.218515	0.0288371	0.0952201
ARSA	0.0689429	0.185441	0.0387198	0.0823401	0.0191075	0.11274
ARSB	0.0313825	0.102283	0.116997	0.0912484	0.150073	0.109254
ARSD	-0.17442	-0.105192	0.069621	0.105525	-0.00331591	0.261362
ARSE	0.10323	0.230245	-0.138916	-0.0377728	-0.113759	-0.0586798
ARSF	0.165755	0.232986	0.0346155	-0.0187787	-0.187651	-0.0104393
ARSG	0.262625	0.23801	-0.0841287	-0.0874647	0.035425	-0.284775
ARSH	-0.1764	-0.0941184	-0.162958	-0.25889	-0.118479	-0.256023
ARSI	-0.157312	-0.138082	0.0803888	-0.101169	-0.0529264	0.0746475
ARSJ	0.0168479	0.0984411	0.000147548	-0.0522113	-0.0825586	-0.00488452
ARSK	-0.150992	-0.0668703	0.0864835	0.123091	-0.0330573	0.27813
ART3	0.11939	0.205856	-0.213824	-0.211321	-0.160521	-0.281826
ART4	0.161362	0.100605	-0.0779882	-0.170197	-0.288376	-0.295136
ARTN	-0.0616099	-0.160926	0.00705292	0.0212505	0.124894	-0.0569818
ARV1	0.247868	0.178435	-0.0701414	-0.00416231	-0.0110531	-0.170355
ARVCF	-0.173674	-0.200673	0.111465	0.12603	0.163622	0.170318
ARX	-0.218287	-0.0963353	0.133451	0.154136	0.106619	0.131526
AS3MT	0.296821	0.205556	-0.0392758	-0.107557	-0.011522	-0.292349
ASAH1	0.0769501	0.0858022	0.105104	0.267962	0.155877	0.268933
ASAH2	0.251486	0.184529	-0.0462798	-0.00955707	0.140458	-0.200624
ASAH2C	0.258334	0.154044	-0.0247912	-0.0235901	0.0909741	-0.197901
ASAP1	-0.0523967	0.0986238	0.0326736	-0.12401	-0.153957	-0.306668
ASAP2	0.271587	0.209092	-0.105094	-0.212895	-0.0553845	-0.411545
ASAP3	0.19119	0.105905	0.0464724	0.196839	0.0470573	0.247698
ASB1	-0.0850522	0.091415	0.0530166	0.227062	0.128909	0.332308
ASB13	0.236691	0.157584	-0.116437	-0.21124	-0.0625404	-0.396902
ASB18	-0.119283	-0.210044	0.038159	0.110966	0.214696	0.152888
ASB2	0.00607804	0.0459031	0.0731964	-0.150754	-0.302073	-0.104992
ASB3	0.10518	0.106634	0.0375401	0.365449	0.27687	0.300174
ASB4	0.0855361	-0.0713178	-0.143937	-0.126726	-0.0258697	-0.226471
ASB6	-0.0346519	0.0472095	-0.00372786	-0.130986	-0.186723	-0.163281
ASB7	0.250731	0.176903	-0.0467083	0.0179282	0.033982	-0.22263
ASB8	0.262256	0.161686	-0.0109483	-0.00646761	0.161693	-0.219113
ASCC1	0.235153	0.260515	0.0712068	0.196461	0.171579	0.195006
ASCC2	0.391796	0.376071	0.0575547	-0.133979	-0.0729794	-0.239348
ASCC3	-0.0669223	0.0286729	0.0565533	0.351994	0.423874	0.314241
ASCL1	0.104548	0.0751416	-0.0652728	-0.0503191	0.159705	-0.182789
ASCL2	-0.259998	-0.126736	0.0875825	0.199987	0.0757971	0.340125
ASCL3	0.0640672	0.076332	-0.131089	-0.128143	-0.0958422	-0.255887
ASCL4	-0.058376	0.0303998	0.013605	0.328974	0.200822	0.259308
ASCL5	0.151867	-0.0583263	-0.0546415	-0.132939	-0.209122	0.0167638
ASF1A	0.172036	0.259594	0.0674597	0.260145	0.293054	-0.0338986
ASGR1	0.256357	0.205635	-0.0478177	-0.315261	-0.317873	-0.410957
ASGR2	0.0912258	0.103354	-0.0564678	-0.291445	-0.314455	-0.368166
ASH1L	0.210226	0.135844	-0.0302395	-0.139477	0.00213425	-0.296205
ASH2L	-0.113347	-0.0106161	-0.00561345	0.170921	0.0609787	0.228288
ASIC1	0.0603516	-0.000525487	0.0293579	0.133755	0.199982	0.147791
ASIC2	-0.114059	-0.041715	0.0926853	0.279257	0.17621	0.439301
ASIC3	-0.0852517	-0.0197316	0.0937796	0.0303187	-0.0338802	-0.0919319
ASIC4	-0.0463879	0.0040823	0.0491117	0.139559	0.0244777	0.105778
ASL	-0.180033	0.0361155	0.0623698	0.14579	-0.027092	0.286034
ASMTL	-0.0944578	0.0308466	0.114792	0.165144	0.000497676	0.318859
ASNA1	0.172051	0.109179	-0.0810128	-0.0261799	-0.111763	-0.0842419
ASNS	0.236168	0.164276	-0.028755	-0.130986	-0.0557268	-0.180283
ASNSD1	0.312314	0.286506	-0.00550586	0.0775613	0.270924	-0.253407
ASPA	-0.0256439	0.0164377	-0.0939679	-0.238365	-0.0527922	-0.191464
ASPDH	0.227317	0.257874	-0.155912	-0.260063	-0.108019	-0.428021
ASPG	-0.0946634	0.0613069	0.0165754	0.0681775	-0.114154	0.200282
ASPH	0.110729	0.126079	0.0215623	0.192942	0.191162	-0.0293494
ASPHD1	0.248439	0.262875	-0.142836	-0.0147873	0.118104	-0.265026
ASPHD2	-0.167755	-0.151893	0.0621599	0.308619	0.277678	0.402864
ASPM	0.179876	0.138598	-0.129781	-0.224965	-0.130682	-0.268711
ASPN	-0.23278	-0.180279	-0.0591239	-0.00808198	-0.0886546	-0.03365
ASPRV1	0.143436	0.15549	-0.132802	-0.0566315	0.0146115	-0.245972
ASPSCR1	0.269226	0.299814	-0.101492	-0.109336	0.020932	-0.271594
ASRGL1	0.127513	0.128805	-0.0136509	0.148097	0.136453	0.00530398
ASS1	-0.152158	0.00416051	0.0305586	0.101845	0.0693004	0.121022
ASTE1	0.152999	0.179303	-0.0882863	-0.211136	-0.0647631	-0.343358
ASTL	0.0990873	-0.0319147	0.00354159	0.0716784	0.0939005	0.0729355
ASTN1	-0.104502	0.0388893	0.0717474	0.373719	0.278264	0.353471
ASTN2	0.0128063	-0.0621466	-0.0517401	-0.182068	0.0234161	-0.332201
ASUN	0.19202	0.160749	-0.0485388	-0.143698	0.0255716	-0.142733
ASXL1	0.168742	0.291867	-0.0708547	0.202197	0.241366	-0.0638174
ASXL2	0.0300228	0.292982	0.0527312	0.263395	0.18835	0.0504679
ASXL3	-0.170463	-0.0436994	0.104932	0.176155	-0.0331261	0.283581
ATAD1	0.218376	0.17354	-0.0527836	0.0276203	0.15282	-0.20966
ATAD2	0.295222	0.284113	-0.018288	-0.0547646	0.0205282	-0.310047
ATAD2B	0.20302	0.177139	-0.0335366	0.0528375	0.243135	-0.163207
ATAD3A	0.213629	0.291678	0.00781615	0.0196381	-0.0652395	0.140309
ATAD3B	0.344183	0.381991	-0.0671918	-0.0887948	-0.155652	-0.309349
ATAD3C	-0.128919	-0.210479	-0.0485895	-0.18158	-0.123532	-0.244701
ATAD5	0.127946	0.176954	-0.00633471	0.110893	0.198911	-0.0182343
ATAT1	-0.0138326	0.229371	0.128619	0.11872	0.0379501	0.120031
ATCAY	0.0497489	0.102967	-0.0475707	0.00114237	0.0768132	-0.197348
ATE1	-0.0411925	0.0795608	0.0907848	0.308652	0.19696	0.343919
ATF1	0.117226	0.168968	-0.0296407	0.193014	0.226277	0.0131068
ATF2	0.245651	0.251726	-0.00756928	0.0609544	0.180583	-0.19568
ATF3	-0.148654	-0.0508734	0.00296912	-0.00541202	0.00620488	0.219829
ATF4	0.286892	0.15674	-0.0702664	-0.180736	-0.0268623	-0.352699
ATF5	-0.324523	-0.286204	-0.0231425	0.0934804	-0.0217039	0.298564
ATF6	0.147977	0.0915142	-0.0211478	0.149388	0.105676	0.14114
ATF6B	0.228146	0.186363	-0.0158472	-0.0804375	0.0625041	-0.306531
ATF7	0.162753	0.189855	-0.0108706	0.0817887	0.141455	0.0174361
ATF7IP	0.0403481	0.179902	0.0765751	0.303264	0.316446	0.175086
ATF7IP2	-0.0276431	0.0780974	0.0889044	0.377772	0.244021	0.271612
ATG10	0.171639	0.162878	-0.0284131	0.309808	0.243619	0.0752221
ATG101	0.0544547	0.129549	-0.116547	-0.122231	-0.148932	-0.21934
ATG12	-0.0651797	0.112743	0.0543419	0.136046	0.0872794	-0.00677851
ATG13	0.223582	0.213831	-0.136024	-0.0665969	0.0701642	-0.328627
ATG14	0.350753	0.294435	-0.0331929	-0.14921	0.0269076	-0.418172
ATG16L1	0.270834	0.223483	-0.107469	-0.153397	0.00208253	-0.341538
ATG16L2	0.199361	0.109711	-0.0518082	0.101379	0.198842	-0.132044
ATG2A	0.340015	0.385033	0.0280562	-0.00112842	-0.0580725	0.0520734
ATG2B	0.213132	0.28255	-0.0425254	-0.0786295	0.112109	-0.368255
ATG3	0.219026	0.215635	-0.0923604	-0.0331118	0.0829292	-0.27148
ATG4A	0.0526987	-0.0431512	-0.0261206	-0.0841793	0.103915	-0.231248
ATG4B	0.194621	0.236839	-0.106198	-0.0732176	-0.0424039	-0.268736
ATG4C	-0.058271	0.131868	-0.0188967	0.0795647	0.245252	-0.117478
ATG4D	0.261909	0.168214	-0.113178	-0.327419	-0.193357	-0.462902
ATG5	0.183848	0.22342	-0.115306	-0.226629	-0.236832	-0.372192
ATG7	-0.045494	0.128747	-0.11599	-0.0633106	-0.109765	-0.221324
ATG9A	0.188318	0.285313	-0.156209	-0.0991796	-0.0626901	-0.315579
ATG9B	-0.113045	-0.00177404	0.0939092	0.116937	-0.109984	0.25883
ATHL1	0.109809	0.15065	0.0318913	0.0858225	-0.0432477	0.196863
ATIC	0.0341279	0.0723142	0.0060478	0.169823	0.152426	0.252944
ATL1	-0.065574	-0.105322	-0.00215676	0.144502	0.199163	0.24705
ATL2	0.208819	0.230575	-0.0522774	-0.079665	-0.0508995	-0.330921
ATL3	-0.0700762	0.0361112	-0.0299376	0.0216355	8.88116e-05	0.0834901
ATMIN	0.241983	0.290873	-0.0406255	-0.113901	0.0692784	-0.363324
ATN1	0.0335416	-0.0359766	-0.0112954	-0.055134	-0.00298075	-0.237349
ATOH7	-0.23323	-0.112451	0.0829913	0.227067	0.117027	0.369605
ATOH8	0.253164	0.269128	-0.0671267	0.0263278	0.17776	-0.0983194
ATOX1	-0.182604	-0.0428455	0.0442209	0.259626	0.110541	0.376854
ATP10A	0.190094	0.183788	-0.064918	-0.156345	-0.0869387	-0.225268
ATP10B	-0.134506	-0.0786655	-0.121976	-0.100657	0.0549975	0.0318663
ATP10D	-0.0532056	-0.0948105	0.158058	0.211627	0.27017	0.197772
ATP11A	0.0923699	0.12426	-0.051197	-0.158611	0.0404297	-0.280748
ATP11B	0.181423	0.242529	-0.0217331	-0.0384361	0.111058	-0.251758
ATP11C	-0.0134933	0.15997	-0.0086044	0.132958	0.111298	0.0087748
ATP12A	0.129067	0.0338689	-0.145729	-0.218243	-0.104704	-0.303677
ATP13A1	0.373339	0.456352	-0.13291	-0.129381	-0.134252	-0.321292
ATP13A2	0.148165	0.188419	-0.0167856	-0.0207993	-0.0685177	-0.113558
ATP13A3	0.220765	0.178525	-0.105504	-0.119986	0.0122897	-0.339856
ATP13A4	0.058618	0.180141	0.143286	0.330037	0.143998	0.304
ATP13A5	-0.127925	-0.0544723	0.0416542	0.180085	0.275079	0.00648845
ATP1A1	0.231632	0.199293	-0.113327	-0.26027	-0.15104	-0.440647
ATP1A1-AS1	-0.0574193	0.0949497	0.0615603	0.076155	-0.0018967	0.00127781
ATP1A2	0.0728586	0.112793	0.0432385	0.206344	0.074339	0.125431
ATP1A3	0.227835	0.207576	-0.0570418	-0.149896	-0.00038776	-0.352188
ATP1B1	0.168445	0.0767099	-0.10467	-0.271436	-0.0770789	-0.390578
ATP1B2	-0.0189702	0.0974421	0.0919869	0.302837	0.167022	0.260978
ATP1B3	0.22178	0.167145	-0.0814056	-0.179687	-0.0124205	-0.385832
ATP2A2	0.226728	0.191254	-0.128963	-0.229822	-0.0599469	-0.455602
ATP2A3	-0.123077	-0.00773347	0.137847	-0.0669814	-0.114465	0.00382645
ATP2B1	0.216146	0.207277	-0.158696	-0.25716	-0.0651033	-0.451628
ATP2B2	0.201056	0.136042	-0.125885	-0.208179	-0.0672684	-0.409642
ATP2B3	0.260787	0.126578	-0.109552	-0.186307	-0.0296161	-0.371823
ATP2B4	-0.244585	-0.115718	0.0799661	0.24256	0.142597	0.393511
ATP2C1	-0.0855095	-0.0160084	0.0472519	0.328484	0.240836	0.358325
ATP2C2	-0.0425154	-0.0647456	0.127251	0.137315	0.00821795	0.284581
ATP4A	0.280474	0.149144	-0.103581	-0.27292	-0.219883	-0.418639
ATP4B	-0.240307	-0.347362	-0.0341254	-0.063608	-0.0048586	-0.0558981
ATP5A1	0.212538	0.206975	-0.0882719	-0.224616	-0.116672	-0.39392
ATP5B	0.139114	0.123707	-0.0685141	-0.186466	-0.132999	-0.296388
ATP5C1	0.149983	0.0817688	-0.0201286	0.102869	0.150163	-0.0239462
ATP5D	0.208706	0.219056	-0.118357	-0.174228	-0.113386	-0.319599
ATP5E	0.0469666	0.0115031	-0.0743128	0.24422	0.234645	0.225581
ATP5F1	-0.0353605	-0.0853441	-0.0444671	-0.160645	-0.048947	-0.185965
ATP5G1	0.0803843	0.0257412	-0.0282166	0.197742	0.019185	0.31618
ATP5G2	0.276041	0.264961	-0.142977	-0.0140951	0.0870483	-0.150725
ATP5G3	0.139837	0.0866499	-0.100108	-0.177046	0.000572341	-0.315943
ATP5H	0.240722	0.171147	-0.0543755	0.271816	0.306666	0.115231
ATP5I	-0.132164	-0.0824988	0.0262085	0.24829	0.197137	0.374484
ATP5J	0.143932	0.0751166	-0.127283	-0.103629	-0.151686	-0.178852
ATP5J2	0.0183323	0.0633098	-0.0663854	0.205294	0.0621464	0.327134
ATP5L	0.0329134	0.0575539	-0.0439351	0.283475	0.179746	0.215451
ATP5O	0.163013	0.144242	-0.0603303	0.135755	0.06523	-0.00398509
ATP5S	0.139375	0.193262	-0.0327637	0.232531	0.349576	0.116812
ATP5SL	0.062636	0.0651139	-0.109054	-0.108165	-0.056592	-0.159641
ATP6AP1	0.000802313	0.119387	-0.0443537	0.0554621	-0.0800336	0.103946
ATP6AP1L	0.110157	-0.000270303	-0.0238509	-0.0253831	0.174194	-0.2296
ATP6AP2	0.105216	-0.0412967	-0.0682083	0.0172217	0.136548	-0.00139698
ATP6V0A1	0.134877	0.335836	-0.0612522	-0.109763	-0.0452516	-0.391076
ATP6V0A2	0.208346	0.202971	-0.159043	-0.207233	-0.0217759	-0.381487
ATP6V0B	-0.0567379	0.00534124	-0.123707	-0.00112978	-0.0596587	-0.0488527
ATP6V0C	-0.194383	0.0148456	-0.0384945	0.139751	-0.0196038	0.161106
ATP6V0D1	-0.0487639	0.00747684	-0.0269763	0.0287231	-0.0892768	0.129846
ATP6V0D2	0.139235	-0.048331	-0.0809965	-0.0654918	-0.194961	-0.176804
ATP6V0E1	0.108941	0.0432172	0.0179381	0.237745	0.159494	0.252489
ATP6V0E2	0.0371631	-0.0317824	0.0124438	0.0726342	0.0263987	0.0661964
ATP6V1A	0.0644628	0.0941023	-0.015753	-0.0160439	-0.101603	-0.111414
ATP6V1B2	0.099539	0.0906317	0.00830446	-0.0369394	-0.00702707	-0.30924
ATP6V1C1	-0.247941	-0.0206208	-0.0031665	0.116368	0.007077	0.154201
ATP6V1C2	-0.0660867	-0.0339891	0.180546	0.133365	-0.0527328	0.294491
ATP6V1D	-0.00659172	-0.146748	0.0435826	0.261529	0.268021	0.306148
ATP6V1E1	-0.161511	-0.155579	0.0238674	0.166106	0.292779	0.213417
ATP6V1E2	-0.000434778	-0.0133695	-0.0560418	-0.207147	-0.0457409	-0.34418
ATP6V1F	0.179269	0.108463	-0.0885315	0.173702	0.0134466	0.116059
ATP6V1G1	0.213968	0.0515702	-0.067001	-0.0426648	0.0846439	-0.225304
ATP6V1G2	0.247413	0.274206	-0.168333	-0.0644781	-0.0697132	-0.200833
ATP6V1H	-0.112817	-0.0846247	0.0480241	0.235734	0.157643	0.355157
ATP7A	0.00219483	0.0981896	0.00814612	-0.198475	-0.235002	-0.250868
ATP7B	-0.0206449	-0.0901417	0.0418895	0.191257	0.156055	0.269126
ATP8A1	-0.0797313	0.0675298	0.0842138	0.298985	0.285299	0.300415
ATP8A2	-0.0690174	0.0305862	0.0215806	0.282612	0.310147	0.290312
ATP8B1	0.26651	0.19246	-0.0679418	-0.225946	-0.125196	-0.356272
ATP8B2	0.18653	0.0898583	-0.0355335	-0.0190074	0.0928317	-0.182341
ATP8B4	-0.255998	-0.0573573	0.0834541	0.216002	0.0825443	0.36843
ATP9A	-0.0253139	0.147848	0.0287923	0.293643	0.290507	0.119325
ATP9B	0.224309	0.160144	-0.0255717	0.0902356	0.0969801	-0.0510417
ATPAF1	0.289614	0.226419	-0.0411045	-0.105094	0.0261804	-0.296306
ATPAF2	0.302209	0.265919	-0.144247	-0.127834	0.00777174	-0.363225
ATPIF1	-0.0610856	0.00528758	0.0342566	0.328338	0.161336	0.395499
ATR	0.278283	0.153338	-0.0515896	0.0757111	0.248484	-0.0905508
ATRAID	0.235824	0.166502	0.0310456	0.215754	0.130008	0.189707
ATRIP	-0.157602	-0.0426994	0.0428063	0.0507972	-0.0743843	0.200695
ATRN	0.122602	0.245522	-0.0854179	0.0763824	0.258414	-0.135063
ATRNL1	0.192274	0.184897	-0.152283	-0.279402	-0.15624	-0.502454
ATRX	-0.0414221	0.00365609	0.0879858	0.320313	0.320611	0.25959
ATXN1	0.226686	0.258887	0.0204514	-0.201409	-0.155391	-0.383951
ATXN10	-0.144978	-0.0425281	0.0238814	0.273094	0.279622	0.383618
ATXN1L	-0.166409	-0.218757	0.12053	0.279373	0.274092	0.281596
ATXN2	0.324334	0.212158	-0.0652684	-0.0417255	-0.000968119	-0.205387
ATXN2L	0.218085	0.214386	-0.0445127	-0.111684	-0.0334175	-0.350817
ATXN3	0.08298	0.221672	-0.146595	0.0705974	0.0707093	0.0805974
ATXN7	0.194482	0.276176	0.0290021	0.0748605	0.19661	-0.10381
ATXN7L1	0.219518	0.251643	0.0972738	-0.0273267	-0.0263691	-0.154339
ATXN7L2	0.142021	0.0102848	-0.0302577	-0.135089	-0.0380152	-0.318978
ATXN7L3	0.171937	0.0991637	-0.0859951	-0.245169	-0.0742162	-0.414532
ATXN7L3B	0.122164	0.139545	-0.119741	-0.138713	-0.059981	-0.382057
AUH	0.272818	0.197475	-0.0535023	-0.184145	-0.103866	-0.404759
AUNIP	0.0434148	0.0827429	-0.0993767	0.0655966	0.299312	-0.0502975
AUP1	0.29954	0.2734	-0.0755133	0.0126527	-0.122943	-0.125154
AURKA	0.264612	0.217805	-0.126265	-0.321408	-0.0979931	-0.503919
AURKAIP1	0.353471	0.370337	-0.03769	-0.0133081	-0.210648	-0.112883
AURKC	0.148979	0.0758206	-0.0264591	-0.0743328	0.0530827	-0.0680506
AUTS2	0.196957	0.144533	-0.00259427	0.100216	0.133279	0.0281664
AVEN	0.249653	0.195724	-0.0909716	-0.0737467	0.078722	-0.303922
AVIL	0.00138858	-0.0279082	0.0374456	0.0978503	0.0830652	0.31011
AVL9	0.0256708	0.101318	0.0278633	0.250912	0.29466	0.0601884
AVPI1	0.229645	0.218582	-0.124992	-0.274913	-0.230952	-0.391971
AVPR1A	-0.163468	0.00670397	0.115315	0.008378	-0.0587506	0.130159
AVPR2	-0.154532	-0.195312	0.0716693	-0.133526	-0.092902	-0.137745
AWAT1	0.0929732	-0.0260935	-0.119293	-0.080229	-0.0714576	-0.251262
AWAT2	-0.275841	-0.268704	-0.0991736	-0.17551	-0.258086	-0.126302
AXIN1	0.0426252	0.0810555	0.0957835	0.234169	0.199547	0.156731
AXIN2	-0.171474	-0.117875	0.116049	0.0779928	-0.109336	0.209415
AXL	-0.159743	-0.145148	0.123712	0.189938	-0.0177822	0.37853
AZGP1	-0.00562171	-0.018239	-0.0946022	-0.170821	-0.0377812	-0.173572
AZI2	0.149992	0.209274	0.00489984	0.123069	0.234977	-0.159892
AZIN1	0.0777767	0.202409	-0.0823873	0.245817	0.192183	0.14502
AZIN2	0.0244639	0.161642	0.0398545	0.0139579	-0.100007	0.0259135
B2M	-0.0366363	-0.0840775	-0.0267272	0.282781	0.308862	0.318927
B3GALNT1	-0.13536	0.00627011	0.153507	0.329808	0.166506	0.412362
B3GALNT2	0.311669	0.205813	-0.0843316	-0.143677	-0.00858036	-0.347382
B3GALT1	0.335748	0.309398	-0.0819144	-0.0443078	-0.0310582	-0.256702
B3GALT2	-0.179042	-0.160818	0.0368706	0.0512309	0.20164	0.199894
B3GALT4	0.0230421	0.0233517	-0.0326874	-0.0769655	-0.0286967	-0.156242
B3GALT5	0.138226	0.0633083	-0.0850521	0.0518128	-0.0432367	-0.122462
B3GALT6	-0.235608	-0.169932	-0.00778799	0.206441	0.164365	0.218896
B3GALTL	0.0537904	0.0273552	0.0164593	0.144985	0.148354	0.229141
B3GAT1	-0.10258	0.046788	0.0594817	0.32668	0.159745	0.292873
B3GAT2	-0.178773	-0.0593039	0.140527	0.389593	0.388329	0.504248
B3GAT3	0.25401	0.286942	-0.0325608	0.0830408	0.0534268	-0.0323443
B3GNT2	-0.189031	-0.0936091	0.0646878	0.102424	-0.056013	0.262325
B3GNT4	-0.1911	-0.135017	0.111842	0.151708	0.109834	0.274245
B3GNT5	-0.0800542	0.0924162	0.137496	0.347514	0.28393	0.426642
B3GNT7	-0.162721	-0.240428	0.149516	0.191581	0.151297	0.238718
B3GNT8	-0.166014	-0.231581	0.0440692	0.128289	0.177372	0.166849
B3GNT9	0.221609	0.133217	-0.057703	-0.154827	0.105877	-0.258568
B3GNTL1	-0.0624879	-0.00531028	0.00974245	0.0325118	-0.0728795	0.18823
B4GALNT1	0.0550962	0.0988519	-0.182289	-0.1662	-0.0884898	-0.305402
B4GALNT3	0.0153095	0.0934075	-0.0779886	0.0884124	0.120595	0.0962818
B4GALNT4	0.168984	0.235214	0.0593778	0.366152	0.186757	0.398277
B4GALT1	0.0243386	-0.0178956	-0.0310215	-0.0647612	-0.2077	-0.0104017
B4GALT2	-0.207572	-0.124739	0.118804	0.223392	0.0766494	0.275234
B4GALT3	-0.0124188	0.0170009	0.0550947	0.213929	0.0210138	0.299928
B4GALT4	0.0983328	0.0155428	-0.0454233	-0.0496498	0.101869	-0.200359
B4GALT5	-0.0214478	0.0618711	-0.0294055	0.205881	0.202287	0.143625
B4GALT6	0.245424	0.167168	-0.0552626	-0.16598	0.0126831	-0.394921
B4GALT7	0.0228561	0.0574739	0.0182137	0.0096319	-0.116617	0.00247152
B4GAT1	-0.0975232	-0.0377984	0.101205	0.177685	-0.00382693	0.292734
B9D1	-0.225319	-0.096218	0.0569108	0.222041	0.0853595	0.382722
B9D2	0.0491248	0.00570515	-0.0934226	-0.0997304	0.05526	-0.181161
BAALC	0.173784	0.22581	0.0450413	-0.00234465	-0.0832594	-0.228503
BAAT	0.0583677	-0.0410246	-0.0614564	-0.117216	0.0149808	-0.252426
BABAM1	0.0629159	0.0550103	-0.0525744	0.133719	0.040439	0.143263
BACE1	0.0832034	0.0818087	-0.0725389	-0.0414366	0.0508296	-0.0577613
BACE2	0.00877787	-0.060306	-0.0367201	-0.00724501	0.0109865	0.126075
BACH1	0.0743519	0.0805367	-0.0988002	0.0146016	-0.0943014	-0.212885
BACH2	0.0200914	0.0191863	-0.111908	-0.0840805	0.0787155	-0.305313
BAD	-0.045367	0.0945643	0.0157321	0.120702	-0.0484899	0.180918
BAG1	0.116187	0.171868	0.00792808	0.231555	0.2235	0.0529327
BAG2	0.13203	0.129054	0.0731777	0.127952	-0.0224478	0.0914965
BAG3	-0.0220715	-0.0640204	0.103756	0.258611	0.212672	0.403356
BAG4	-0.077734	-0.0696689	-0.0130663	0.0740762	0.0989354	-0.0237187
BAG5	0.218275	0.206759	-0.137836	-0.238686	-0.0916807	-0.478465
BAG6	0.315745	0.241008	-0.0424572	-0.065371	-0.158851	-0.25774
BAHCC1	-0.0786298	-0.1511	0.0519184	0.110879	0.229396	0.0105986
BAHD1	-0.160069	-0.0808222	-0.139607	0.0705116	0.10824	0.198349
BAIAP2	-0.118542	-0.082215	0.052528	0.344235	0.251189	0.456296
BAIAP2-AS1	0.133067	0.187382	0.0369535	0.20757	0.175482	0.0271948
BAIAP2L1	0.132591	0.145061	-0.109925	-0.0998306	0.109808	-0.278061
BAIAP2L2	-0.152826	-0.0347238	-0.013112	-0.119692	-0.192828	-0.039117
BAIAP3	-0.201585	-0.0746469	0.0892544	0.141018	0.00782516	0.306008
BAK1	0.236721	0.0901162	-0.121482	-0.284586	-0.133672	-0.341703
BAMBI	-0.10983	-0.0991262	0.0673327	-0.166572	-0.12385	-0.0285373
BANF1	0.219449	0.311077	-0.11158	0.0205493	0.0130983	0.0718071
BANP	0.324021	0.370936	-0.0937373	0.0629255	0.0882095	-0.18858
BAP1	0.207635	0.180359	0.000275669	0.0334677	-0.111071	-0.0107814
BARD1	0.0505046	0.0899548	-0.0290734	0.203738	0.383234	0.139617
BARX2	0.111946	0.0362824	-0.149282	-0.0863524	0.0950415	-0.204475
BASP1	-0.0624821	0.0196844	0.0553868	0.262077	0.341907	0.174725
BATF	-0.104654	0.0201726	-0.128145	0.0281511	0.127467	-0.00275109
BATF2	0.175057	0.202958	0.0249389	-0.00112707	-0.00252961	-0.180247
BATF3	-0.200693	-0.0408579	0.00349121	0.177606	0.111494	0.263138
BAX	-0.0609596	-0.00902285	-0.0232093	0.134463	0.0727297	0.234917
BAZ1A	-0.0504628	0.0794239	-0.129851	0.111413	0.309099	0.129029
BAZ1B	0.127553	0.121921	-0.131991	-0.179177	-0.135048	-0.324448
BAZ2A	0.302713	0.143712	0.0191009	0.112194	0.130623	-0.0713002
BAZ2B	0.0549324	0.134187	0.0693602	0.168214	0.2367	0.0683137
BBC3	-0.0987243	-0.02327	0.115277	0.249325	0.100111	0.222568
BBIP1	0.190781	0.217921	-0.106722	0.113763	0.222857	-0.128717
BBOX1	0.0544402	0.0929422	0.102013	0.261507	0.136993	0.332425
BBS1	0.221238	0.209404	-0.075827	-0.0849223	-0.0314228	-0.34204
BBS10	0.232529	0.267819	-0.0351877	-0.081192	-0.104692	-0.382
BBS12	0.0568855	0.0942095	0.0491107	0.268154	0.33809	0.201102
BBS2	0.21727	0.199078	0.0566289	0.282088	0.19246	0.0472426
BBS4	-0.106688	0.0615942	0.0756381	0.37087	0.31899	0.424561
BBS5	0.0319812	0.0350145	-0.03533	0.0615034	0.185958	-0.108256
BBS7	0.260578	0.168117	-0.0944978	-0.166278	0.0318481	-0.388146
BBS9	0.28955	0.375611	-0.00619732	0.00545839	0.0905832	-0.24254
BBX	0.109065	0.13605	-0.105585	0.0306997	0.231893	-0.0524037
BCAM	-0.218126	-0.166919	0.0235204	-0.111879	-0.124272	-0.0548399
BCAN	-0.00601328	0.021998	0.102359	0.22993	0.100247	0.325119
BCAP29	0.127672	0.216113	0.0218181	0.0772338	0.122125	0.153738
BCAP31	0.0709709	0.0683116	-0.0388236	-0.0225277	-0.125513	-0.12734
BCAR1	0.189458	0.183046	-0.00711541	-0.220699	-0.182701	-0.346974
BCAR3	0.0436337	0.127223	0.00562941	0.17902	0.0408815	-0.00239173
BCAS1	0.115241	0.0984973	-0.100922	-0.0236738	0.175877	-0.167178
BCAS2	-0.0307489	0.05427	0.0122694	0.246992	0.155301	0.293724
BCAS3	0.18252	0.176307	-0.104351	-0.256823	-0.220906	-0.373916
BCAS4	0.301855	0.18395	-0.0104463	0.0436087	0.169686	-0.166386
BCAT1	0.246253	0.211731	-0.0884149	-0.195602	-0.0475577	-0.393598
BCAT2	0.215207	0.250764	0.0261302	-0.110074	-0.217025	-0.0782363
BCCIP	0.0598435	0.0565454	0.116208	0.395179	0.330747	0.398585
BCDIN3D	0.00528154	0.0511185	0.030728	-0.130851	0.028102	-0.285365
BCHE	-0.13907	-0.0186561	0.0727743	0.28349	0.191559	0.410731
BCKDHA	0.216784	0.287583	-0.0722984	-0.0973179	-0.182865	-0.22506
BCKDHB	0.0466792	0.0603824	0.0164593	0.131299	0.108999	0.0705215
BCKDK	-0.144244	-0.0279028	0.0516307	0.0709282	-0.0845172	0.229034
BCL10	0.223359	0.10758	-0.0530694	-0.132544	-0.0123999	-0.354427
BCL11A	0.145566	0.0776927	-0.0448174	-0.0322909	0.153633	-0.226983
BCL11B	0.0163914	0.0125067	0.0167028	0.00667735	0.00482557	0.154478
BCL2	0.0512416	0.12679	0.0251175	0.290788	0.205681	0.157626
BCL2A1	-0.222218	-0.189663	0.0890271	0.264207	0.106817	0.44153
BCL2L1	-0.0779645	0.0680947	-0.125957	0.038048	-0.0166754	0.0544681
BCL2L10	-0.143886	-0.108903	0.0323501	0.315138	0.205401	0.379525
BCL2L11	0.151875	0.071462	-0.00911959	0.149435	0.118521	0.220788
BCL2L12	0.120416	0.0917951	0.073366	0.129718	0.259786	0.0836915
BCL2L13	0.14316	0.262101	-0.112968	-0.0509232	-0.0114598	-0.194122
BCL2L2	0.211562	0.247155	-0.145224	-0.187902	-0.125863	-0.394853
BCL3	0.29169	0.15789	-0.097417	-0.197516	-0.102342	-0.352464
BCL6	0.122987	0.18964	0.165527	0.218845	0.0185886	0.182954
BCL6B	0.294877	0.271527	-0.164059	-0.247268	-0.133219	-0.335718
BCL7A	0.1377	0.116074	-0.0326743	-0.173445	-0.0850222	-0.347393
BCL7B	0.0914228	0.0380608	-0.0697014	-0.22053	-0.151461	-0.35446
BCL7C	-0.124559	-0.0117153	0.0520148	0.198986	0.0797758	0.342819
BCL9	-0.0809424	-0.0804316	0.0221363	0.067898	0.127701	0.0541849
BCL9L	0.162316	0.0905458	0.106889	0.267711	0.13945	0.151954
BCLAF1	0.133207	0.135934	0.00707898	0.121411	0.238992	-0.0445089
BCO1	-0.083598	-0.0197816	0.0539816	0.250498	0.350742	0.271515
BCO2	0.303293	0.192328	-0.0340155	-0.06689	0.0817138	-0.23122
BCOR	0.0533566	-0.0292178	-0.0313224	-0.0210363	0.0615623	-0.158938
BCORL1	-0.145452	-0.246076	0.023975	-0.0182747	0.0958017	-0.0177234
BCR	-0.0862946	0.0058195	0.0735635	0.330241	0.222425	0.363004
BCS1L	-0.0190568	0.0195951	-0.0325675	0.154097	0.0112463	0.171048
BDH1	0.301496	0.326395	-0.129356	-0.232553	-0.154138	-0.473677
BDH2	0.13078	0.166668	0.0508056	0.258493	0.104758	0.254109
BDKRB2	-0.117124	-0.114131	0.0206636	0.252554	0.352762	0.273851
BDNF	-0.139596	-0.0629853	0.0433387	0.23368	0.157253	0.307177
BDNF-AS	-0.0200262	0.00416455	0.0483758	0.199609	0.183313	0.222463
BDP1	0.134585	0.147439	-0.0176926	0.050453	0.228722	-0.146758
BEAN1	0.053908	-0.0721217	0.149306	-0.0916157	0.0975531	-0.176071
BECN1	0.152556	0.182828	-0.0957272	-0.0899651	-0.0573397	-0.342758
BEGAIN	-0.237133	-0.0736449	0.0634589	0.107641	-0.0537439	0.243312
BEND3	0.0562245	0.114738	0.0106865	0.249947	0.146499	0.383773
BEND4	-0.0618787	-0.0275797	0.11605	0.129915	0.0416124	0.295661
BEND5	0.136408	0.132669	-0.105633	-0.342142	-0.275101	-0.488884
BEND6	0.228445	0.134265	-0.0913863	-0.198382	-0.0249878	-0.398542
BEND7	0.308629	0.204096	-0.00564589	0.0739187	0.223972	-0.0524084
BEST1	-0.120701	6.05192e-05	-0.0351053	0.053902	0.0439483	0.175155
BEST3	-0.175001	-0.0847838	0.114548	0.128048	0.0888495	0.0614869
BEST4	-0.173045	-0.191811	0.120944	0.121109	0.0816088	0.0965765
BET1	0.124035	0.0700892	0.0448707	0.181719	0.0946171	0.110269
BET1L	-0.125945	0.0432666	0.0409776	0.143422	0.0988295	0.1203
BEX1	-0.0780053	-0.148411	0.00442305	0.232791	0.220603	0.295644
BEX2	-0.15667	-0.138935	-0.0152201	0.228161	0.0592578	0.376373
BEX4	0.0270516	-0.0278297	0.0995194	0.286556	0.274582	0.300221
BEX5	0.102976	0.144221	-0.153265	-0.0439096	0.131751	-0.358081
BFAR	0.24157	0.298181	-0.0622978	-0.212562	-0.167246	-0.376702
BFSP1	-0.160098	-0.109265	0.0124671	0.248661	0.150233	0.382441
BGLAP	0.21715	0.22712	-0.0511607	0.0304618	-0.0288918	0.00665471
BGN	0.234985	0.24958	-0.121074	-0.138204	-0.101343	-0.201945
BHLHB9	0.143076	0.120293	-0.0204518	0.0131004	0.198649	-0.217998
BHLHE22	0.0173668	-0.0764343	0.0578231	0.187087	0.146194	0.292571
BHLHE40	0.2382	0.169811	-0.122719	-0.245503	-0.120263	-0.440128
BHLHE41	0.173148	0.1924	-0.0682806	-0.120582	0.0269503	-0.333768
BHMT	-0.300502	-0.186813	-0.00596465	0.0818123	-0.0379786	0.280067
BHMT2	-0.0319207	0.02623	0.0310911	0.184303	0.0505601	0.315479
BICC1	-0.290853	-0.19028	0.010304	0.0466171	0.0980362	-0.011448
BICD1	0.225654	0.268095	-0.0097974	-0.107092	-0.0961769	-0.229709
BICD2	0.344813	0.338877	-0.0874548	-0.204363	-0.0899851	-0.282959
BID	0.198463	0.126148	-0.13438	-0.134193	0.0843561	-0.336743
BIN1	-0.182397	-0.159475	0.0959289	0.235843	0.240047	0.263647
BIN2	-0.213492	-0.020661	-0.0349972	0.193797	0.115377	0.223631
BIN3	0.241096	0.166601	-0.118059	-0.032017	0.0369069	-0.196599
BIRC2	-0.0117062	-0.0434583	0.114392	0.260614	0.366202	0.249575
BIRC3	-0.208801	-0.107054	0.0915088	0.243312	0.13694	0.419394
BIRC6	0.0316412	0.0418011	0.0912799	-0.0301679	0.178091	-0.0138306
BIRC7	-0.0625063	-0.042055	0.0451799	0.0773851	-0.111541	0.183642
BIVM	0.232896	0.232228	-0.066215	-0.0500227	0.0280143	-0.264056
BLCAP	-0.0771094	-0.0357756	0.0540266	0.251567	0.109108	0.362661
BLID	-0.114763	0.00633455	0.0319032	0.0150509	-0.059707	0.184683
BLM	-0.0663456	0.000243368	0.0761017	0.28237	0.0930534	0.229299
BLMH	0.267386	0.203102	-0.105219	-0.179254	-0.0504644	-0.3762
BLNK	-0.214425	-0.0227354	0.105279	0.250529	0.14173	0.369229
BLOC1S1	0.0812462	0.090501	-0.0574088	0.204048	0.0964469	0.363087
BLOC1S2	0.0222149	0.0465432	-0.0288635	0.178064	0.125941	0.132449
BLOC1S3	0.200063	0.103658	-0.0843667	-0.207182	-0.202141	-0.289434
BLOC1S4	0.0675912	0.0236519	-0.050645	-0.0539964	-0.0670658	-0.187088
BLOC1S5	0.118155	0.110717	-0.0430708	-0.135039	0.0281141	-0.409705
BLOC1S6	-0.101105	0.0354117	0.0290259	0.293277	0.212865	0.249856
BLVRA	0.165376	0.129186	-0.0710174	-0.250937	-0.252052	-0.351365
BLVRB	-0.130478	-0.0715348	0.0592657	0.258216	0.108942	0.438184
BLZF1	0.142972	0.0687862	-0.0346867	-0.0494452	0.0158739	-0.203669
BMF	0.089571	0.0266832	0.0171564	-0.283058	-0.197144	-0.112058
BMI1	0.161831	0.194398	-0.0689667	-0.0588948	0.0444679	-0.370806
BMP1	0.301888	0.180456	-0.0838353	-0.258574	-0.0577128	-0.381985
BMP15	0.0738463	-0.0727105	-0.127477	-0.0549154	-0.136144	-0.2002
BMP2	-0.0730087	-0.105459	0.0322619	-0.112076	0.0553259	-0.0217898
BMP2K	0.0141367	0.121431	0.0260398	0.334178	0.275457	0.252632
BMP3	-0.169449	-0.127008	0.0529759	0.0237647	-0.0592964	0.187424
BMP4	0.272066	0.196671	-0.14015	-0.267801	-0.127682	-0.437515
BMP5	0.0366568	-0.0516254	0.0586385	0.0925753	0.162883	0.172609
BMP6	-0.269586	-0.328251	-0.0998253	-0.0280576	-0.028879	0.225488
BMP7	0.0118865	0.0654256	0.0687933	0.268902	0.149494	0.268829
BMP8A	0.165301	-0.00626343	0.0780562	-0.00215325	0.0465189	0.013146
BMP8B	-0.0395804	-0.0274324	0.175136	0.0884996	0.0408192	0.149274
BMPER	0.131184	0.147329	-0.112212	-0.379401	-0.244709	-0.510312
BMPR1A	0.0830716	0.223327	0.162656	0.294978	0.149337	0.145427
BMPR1B	0.108864	0.152117	0.0699242	0.26297	0.200758	0.15441
BMPR2	0.0461646	0.013044	0.0314121	0.223453	0.237305	0.118828
BMS1	0.251124	0.20395	-0.0543741	-0.0673846	0.0108904	-0.306228
BMS1P4	-0.0222317	-0.0406542	-0.0581235	0.0682474	0.137508	0.0280194
BMS1P5	0.174199	0.176505	-0.00142865	0.00660111	0.126519	-0.224566
BMS1P6	0.0688516	-0.000983602	0.0514705	-0.0811772	0.0567068	-0.195787
BMX	0.000613889	-0.049555	-0.00612791	-0.0641213	-0.106485	-0.0810457
BNC2	-0.262816	-0.136625	0.10531	-0.023545	-0.0104539	0.0878593
BNIP1	0.116843	0.184375	-0.053392	0.219331	0.378591	0.0368986
BNIP2	-0.129553	0.0780095	0.101649	0.386878	0.32142	0.340782
BNIP3	-0.166384	-0.113771	0.0419596	-0.167047	-0.0630051	-0.199945
BNIP3L	0.20591	0.251732	-0.0692811	0.00887661	0.235515	-0.250234
BOC	-0.239052	-0.114006	-0.000713923	0.00483973	-0.0826592	0.195648
BOD1	0.0795343	0.102155	-0.0334052	0.16104	0.210473	-0.0685562
BOD1L1	0.190679	0.139217	-0.0379145	-0.0282012	0.127323	-0.265924
BOK	-0.110079	-0.13327	0.00655348	-0.0263098	0.10471	0.152332
BOLA1	-0.0107266	0.0601654	-0.0382085	0.144185	0.00761629	0.254846
BOLA2	0.00681602	0.0513383	0.0243974	0.206527	0.105196	0.312953
BOLA3	0.232978	0.160787	-0.098205	-0.139892	-0.041604	-0.343087
BORA	0.0378098	-0.0346124	-0.0567799	-0.163418	-0.00933509	-0.320394
BPGM	0.166491	0.153867	-0.0369611	0.241827	0.269007	0.0653499
BPHL	-0.175419	-0.0642822	0.0863668	0.244078	0.111419	0.391469
BPIFB3	0.000727475	-0.147244	-0.0347554	-0.0807616	-0.207833	0.0213736
BPIFB4	0.0502952	-0.113248	-0.015366	-0.0417025	-0.11476	-0.188489
BPIFB6	0.1206	-0.130259	-0.0521823	-0.00334089	-0.0774702	-0.000738751
BPNT1	-0.192399	-0.15541	-0.0104979	0.0618283	0.108733	0.0531292
BPTF	0.12631	0.150684	0.023494	0.217069	0.31148	0.046632
BPY2	0.0913989	0.0752076	-0.173867	-0.197764	-0.114066	-0.297163
BRAF	0.170026	0.156377	0.024492	-0.097645	0.0328075	-0.325585
BRAP	0.195633	0.221094	-0.0070849	0.0602687	0.149699	-0.197428
BRAT1	0.239106	0.113178	0.0729831	0.13484	0.173136	0.0951918
BRCA1	0.310881	0.321768	-0.154266	-0.204372	-0.00800008	-0.400072
BRCC3	0.194057	0.243894	0.021533	0.226836	0.312645	0.0496488
BRD1	0.0326606	0.0444317	0.04634	0.147602	0.223443	0.123277
BRD2	0.0952484	0.0290537	-0.0251243	0.0782002	0.171358	-0.0367651
BRD3	0.0523041	0.109328	0.0161257	0.204671	0.238439	0.106462
BRD4	0.0105228	0.0287629	0.0115407	0.26426	0.216744	0.138077
BRD7	-0.0749517	0.060062	0.0374742	0.279962	0.169358	0.304851
BRD8	-0.0151217	0.0313462	0.0056989	0.267805	0.184491	0.265928
BRD9	0.204606	0.26401	-0.103444	-0.0839222	0.0717645	-0.289399
BRE	-0.192645	-0.0614449	0.0942847	0.254019	0.122377	0.410822
BRF1	0.213222	0.242285	-0.135011	-0.0621291	-0.143362	-0.190832
BRF2	-0.171262	-0.0655648	-0.0121857	0.0945195	-0.0409721	0.164688
BRI3	0.0747784	0.146119	0.0413945	0.333238	0.167572	0.289946
BRI3BP	0.346304	0.279134	0.00579782	-0.0952849	-0.0781611	-0.265611
BRICD5	0.296994	0.291044	-0.020639	-0.124494	-0.0811872	-0.313469
BRINP1	0.17735	0.10611	-0.072513	-0.0640469	0.102841	-0.245789
BRINP2	0.0915076	0.0666081	-0.0459689	-0.0455506	0.12127	-0.201627
BRINP3	-0.15825	-0.087458	0.10801	0.317207	0.223254	0.42859
BRIP1	0.129852	0.0965677	-0.135495	-0.104528	-0.00516235	-0.0738589
BRIX1	0.232987	0.247198	-0.0947293	0.0429214	0.125884	-0.178938
BRK1	-0.0972634	-0.0666811	0.0114685	0.0505134	-0.0738851	0.16935
BRMS1	-0.0379389	0.0551493	-0.00853971	0.0767662	0.0338929	0.156741
BRMS1L	-0.147532	-0.0133235	0.122107	0.301029	0.137377	0.404218
BROX	-0.0648229	-0.00596475	0.116102	0.20175	0.292964	0.115224
BRPF1	0.0934263	0.141643	-0.0747963	-0.0761031	0.0155245	-0.147925
BRPF3	0.0689403	0.13296	-0.032847	-0.241732	-0.232013	-0.346892
BRSK1	0.226216	0.163544	-0.066981	-0.117962	-0.0107204	-0.327189
BRSK2	0.240469	0.138938	-0.0545903	-0.0553304	0.0860684	-0.243513
BRWD1	0.1615	0.237538	0.063891	0.171396	0.242432	-0.0507585
BRWD3	0.186196	0.187141	-0.0564358	-0.0353829	0.0995715	-0.251337
BSCL2	-0.0528424	-0.0741553	-0.0444277	0.0471762	-0.0437526	0.0505737
BSDC1	0.150206	0.102468	0.0147783	0.149515	0.216266	0.00631831
BSG	0.169166	0.281951	-0.129896	-0.133195	-0.182963	-0.283559
BSN	-0.0917147	-0.07038	-0.0101693	0.139861	0.119219	0.122056
BSND	-0.121586	-0.0563979	0.12536	0.0272512	0.128659	-0.0283665
BSPH1	0.0342048	-0.1148	-0.0956642	-0.174775	-0.235734	-0.205825
BSPRY	-0.168868	-0.0938323	0.113346	0.167026	0.0312104	0.373319
BST1	0.111389	0.115955	-0.10655	-0.0845546	0.0306806	-0.0299585
BST2	-0.162243	-0.151258	-0.0655934	0.0210085	0.0981276	-0.0198259
BTAF1	0.151687	0.203998	0.0504738	0.155794	0.276303	-0.0491016
BTBD1	0.00303381	0.289756	0.0027603	0.22248	0.409624	-0.00928861
BTBD10	0.0749975	0.0760517	-0.0411142	-0.0401477	-0.0526278	-0.0466805
BTBD11	0.292926	0.246505	-0.0524857	-0.200711	-0.154865	-0.420657
BTBD16	-0.106083	-0.0627854	-0.0577728	-0.176036	-0.0724144	-0.0153109
BTBD17	0.079954	0.119986	0.0472888	0.249773	0.106521	0.189279
BTBD18	0.047216	-0.103481	-0.163077	-0.203744	-0.0388747	-0.249027
BTBD19	-0.0708156	-0.0656354	0.0472443	-0.110428	-0.186131	0.150519
BTBD2	0.169589	0.190301	0.0306679	0.284655	0.201442	0.19547
BTBD3	0.158499	0.0812915	-0.0491846	0.0609767	0.158343	-0.0927677
BTBD6	0.139147	0.207924	0.00128378	0.208352	0.0385705	0.101351
BTBD7	0.192429	0.280822	0.0280747	0.0358866	0.0201837	-0.234881
BTBD8	0.286441	0.318832	-0.0252865	-0.117255	0.0319739	-0.359892
BTBD9	0.0339341	0.143352	0.0814906	0.25865	0.244211	0.212758
BTC	-0.370902	-0.231449	0.0372443	0.0597933	-0.0328139	0.219015
BTD	-0.0565182	0.0600099	-0.0381854	-0.02821	-0.0770443	0.0781099
BTF3	0.0942688	-0.0260379	-0.025984	0.120323	0.105663	0.030905
BTF3L4	0.0199252	-0.0899729	-0.00127214	0.272634	0.287517	0.29174
BTG1	0.0760754	0.172318	0.0851761	0.236236	0.168566	0.298343
BTG2	-0.102837	0.00590267	0.0104686	0.218434	0.153791	0.314816
BTG3	-0.139936	-0.136564	0.0792014	0.351242	0.228793	0.496427
BTK	-0.293809	1.94814e-05	0.00543114	0.101711	0.0478847	0.225089
BTN1A1	0.151033	-0.0218189	-0.0220114	-0.242939	-0.260864	-0.308397
BTN2A1	0.141208	1.97026e-05	-0.0693115	-0.155419	-0.0440678	-0.288258
BTN2A2	0.25767	0.174322	0.0024723	0.00191762	0.0968605	-0.180408
BTN3A1	0.167869	0.169336	0.0922605	0.0778413	0.0340801	0.0224195
BTN3A2	0.0312016	-0.0512368	0.0261186	0.186192	0.209648	0.246824
BTN3A3	0.247312	0.151224	-0.0541793	-0.186398	-0.111798	-0.254972
BTNL2	0.158701	-0.025739	-0.0287821	-0.146814	-0.0453587	-0.307211
BTNL9	-0.11052	-0.0506783	0.0977543	-0.0241521	-0.113324	0.148989
BTRC	-0.113785	-0.0800782	0.0119891	0.107125	-0.0234734	0.15552
BUB1	0.0518287	0.0161249	-0.0583342	-0.0424771	-0.0624849	-0.178881
BUB3	0.215875	0.154035	-0.0992576	0.0413986	0.136356	-0.0195661
BUD13	-0.00305513	-0.0648468	0.00417654	-0.132333	-0.0499682	-0.282951
BUD31	0.146905	0.188251	-0.0760776	0.0975587	-0.0145227	-0.0403799
BVES	0.220315	0.182835	-0.187692	-0.141703	0.109317	-0.251618
BYSL	-0.149555	0.0139621	0.000788056	0.0653604	-0.0678224	0.185358
BZRAP1	-0.184829	-0.0993711	0.0579121	0.314795	0.122275	0.386245
BZW1	0.0537722	0.131382	0.0950998	0.299706	0.344488	0.266839
BZW2	-0.081179	-0.0434122	-0.138115	0.0131992	0.141887	-0.145961
C10orf10	0.0869869	0.0765855	-0.16399	-0.26632	-0.204054	-0.273174
C10orf105	0.0205605	0.00153343	0.0785363	0.280323	0.271175	0.46245
C10orf107	-0.229293	-0.181211	0.135736	0.325454	0.208609	0.514335
C10orf11	-0.146528	-0.0836553	0.0652308	0.248385	0.157766	0.453552
C10orf113	0.0576525	0.0578497	0.0754493	0.22275	0.202063	0.0497338
C10orf12	-0.168144	0.0650078	0.154026	0.234099	0.320362	0.140229
C10orf128	0.0546817	-0.0374352	-0.0590502	-0.302291	-0.072504	-0.301707
C10orf131	-0.0670854	0.019263	0.0468807	0.215954	0.10197	0.376409
C10orf2	0.266306	0.206275	-0.130321	-0.173036	-0.0181297	-0.385036
C10orf32	-0.19658	-0.0362978	0.0622301	0.331165	0.208549	0.422611
C10orf35	-0.232974	-0.160007	0.0846319	0.19366	-1.74119e-05	0.321594
C10orf54	-0.0612225	-0.0406565	0.0364394	0.121938	0.148022	0.0644777
C10orf55	0.154646	-0.0175578	-0.0392891	-0.0325338	0.0144551	-0.112928
C10orf62	-1.24261e-05	-0.131907	-0.00170923	-0.204885	-0.0854882	-0.153578
C10orf67	0.0370704	0.0525106	-0.0942839	0.0986265	-0.00577943	0.250788
C10orf76	0.196119	0.269657	-0.0559211	0.22277	0.269811	-0.0087116
C10orf82	-0.232141	-0.157969	0.0416806	0.0772813	-0.034405	0.269326
C10orf88	-0.196369	-0.0560115	0.0511389	0.297433	0.322421	0.326696
C10orf90	-0.0237383	-0.0127289	-0.0334176	-0.0951211	0.17546	-0.0175168
C10orf91	-0.190413	-0.266717	0.0185676	0.0120049	-0.186374	0.0958485
C10orf93	0.160355	0.256179	0.103415	0.045741	-0.175528	-0.105949
C10orf95	-0.139122	-0.190853	0.134896	0.104566	0.0918486	0.289808
C11orf1	-0.0673283	0.0454272	-0.0280071	0.209693	0.0451327	0.285281
C11orf24	0.0715041	0.0760393	-0.153931	-0.338647	-0.103023	-0.475387
C11orf30	0.21495	0.183524	-0.0482662	-0.0990835	0.0276519	-0.287229
C11orf31	0.0431365	0.119169	-0.121336	0.0111181	-0.0189532	-0.203462
C11orf40	-0.166504	-0.204783	-0.0302069	-0.19296	-0.263597	-0.131854
C11orf45	-0.261853	-0.170009	-0.00915154	0.217169	0.289644	0.236413
C11orf49	0.143877	0.205223	-0.0440817	-0.00955593	-0.144737	-0.112962
C11orf53	0.00358988	-0.0232762	0.0365438	-0.0673665	-0.0705647	-0.104869
C11orf54	0.22604	0.220762	-0.0506889	0.0319177	0.203501	-0.216059
C11orf57	0.21149	0.081979	-0.0212299	-0.13552	-0.0593805	-0.267026
C11orf58	0.0467445	0.0868341	-0.0247695	0.180961	0.164019	0.0308494
C11orf63	0.270698	0.161981	-0.0103005	-0.121659	-0.0104354	-0.213338
C11orf65	-0.079689	-0.124555	-0.0465576	0.202261	0.0476094	0.364163
C11orf68	0.210443	0.278489	-0.127638	-0.161007	-0.260734	-0.273338
C11orf70	-0.170824	-0.120031	0.0903704	0.297893	0.246694	0.407755
C11orf71	-0.213355	-0.0663593	0.0475516	0.163451	0.110617	0.121803
C11orf73	0.073856	0.067635	-0.0750011	0.195845	0.106395	0.121621
C11orf74	0.0466449	0.0772241	-0.0773009	-0.0790443	-0.102401	-0.197922
C11orf80	-0.12802	0.0383351	0.153926	0.364019	0.200751	0.442645
C11orf84	-0.284572	-0.218494	0.0649217	0.0865376	0.0309514	0.265168
C11orf87	-0.0453344	0.0562441	-0.073796	-0.306454	-0.312786	-0.409337
C11orf88	0.0450266	0.0399542	-0.0677872	-0.0126157	0.0877667	-0.0829109
C11orf95	-0.024833	-0.0734446	0.05913	0.214438	0.12032	0.293854
C11orf96	0.183261	0.0840139	-0.00175935	0.152392	0.194029	0.0766733
C11orf97	-0.194492	-0.0865012	0.0678321	0.188155	0.0601239	0.332385
C12orf10	0.216893	0.191078	-0.11126	-0.197494	-0.0969645	-0.339508
C12orf29	0.246997	0.281309	0.0920895	0.13405	-0.0980559	0.0141995
C12orf4	0.186863	0.259472	-0.0482471	-0.0345852	0.121108	-0.331228
C12orf42	-0.170031	-0.067001	0.105631	0.135754	0.159108	0.243442
C12orf43	0.176244	0.192845	-0.131391	-0.30555	-0.146358	-0.372706
C12orf45	-0.196834	-0.117898	0.0892109	0.222547	0.0937944	0.389928
C12orf49	0.155579	0.170614	-0.07304	-0.260494	-0.177734	-0.418334
C12orf5	0.178328	0.152357	-0.122508	-0.332112	-0.145227	-0.516477
C12orf50	-0.143092	-0.231769	-0.10578	-0.200783	-0.164427	-0.200381
C12orf57	0.223615	0.204068	-0.112026	-0.0646171	0.0200871	-0.230861
C12orf60	0.000516314	-0.0235243	0.010744	0.0763126	0.0459175	0.202353
C12orf63	-0.0590219	0.037347	0.146385	0.3336	0.17602	0.318136
C12orf65	0.19958	0.153724	0.0338515	0.175335	0.220352	0.148503
C12orf66	0.154827	0.187692	-0.00973474	-0.0875194	0.0748247	-0.140988
C12orf71	-0.395933	-0.371456	-0.0162866	0.21245	0.0703719	0.36956
C12orf73	-0.259821	-0.172207	0.0745611	0.263208	0.0746906	0.398786
C12orf74	-0.0217283	-0.0814668	-0.126533	-0.0380158	-0.0648431	-0.244108
C12orf75	-0.21735	-0.146547	0.140323	0.300095	0.179133	0.480997
C12orf76	-0.169207	-0.109663	0.0563309	-0.00677667	0.0319198	0.172036
C14orf1	0.0100576	-0.0911823	0.0317558	0.0987575	-0.12349	0.181649
C14orf119	-0.00608496	-0.0220394	-0.107945	-0.272216	-0.188245	-0.330841
C14orf132	-0.0485056	-0.00318917	0.0351614	0.263159	0.174082	0.196741
C14orf142	0.340686	0.228596	0.070148	0.184368	0.252189	0.0901213
C14orf159	0.178016	0.195442	-0.0130486	0.296561	0.29234	0.0778067
C14orf166	0.0704477	0.119732	-0.0601487	0.215817	0.140989	0.184815
C14orf169	0.123361	0.223859	-0.0076672	0.0395564	0.113836	-0.206474
C14orf177	0.121054	-0.0232701	-0.0494876	-0.039861	0.0142023	-0.174766
C14orf178	-0.0352815	-0.133369	-0.0270491	-0.123143	0.0184023	-0.207445
C14orf180	0.0410806	0.0288697	-0.104029	-0.0472843	-0.0764484	-0.202034
C14orf2	0.159071	0.259264	-0.149617	0.131904	0.109662	-0.167864
C14orf28	0.100567	0.242735	-0.0764503	-0.0306286	-0.111724	-0.120827
C14orf37	-0.0067883	-0.00304551	0.0474091	0.290952	0.270858	0.369277
C14orf39	-0.228319	-0.254645	-0.0815891	-0.077525	-0.244026	-0.0054308
C14orf79	-0.245155	-0.109833	0.0513915	0.200466	0.0550266	0.32723
C14orf80	0.00236595	0.156489	0.0181145	0.0420671	-0.044434	0.0302737
C14orf93	0.230298	0.2275	-0.0632432	-0.00806806	-0.0541417	0.0592667
C15orf26	0.12622	0.075316	-0.100621	-0.288229	-0.178648	-0.26187
C15orf27	0.0097358	0.0759717	-0.0100339	-0.0164983	0.129207	-0.114505
C15orf39	-0.133233	-0.136518	0.0810148	0.187298	0.225204	0.24581
C15orf40	0.0909693	0.0514948	-0.0880367	0.152337	0.213636	0.099716
C15orf41	0.135174	0.102181	0.0105933	0.0277488	0.221114	-0.0901579
C15orf52	0.0628495	0.0690845	-0.0673393	0.128189	0.168058	-0.023757
C15orf57	-0.0808055	0.00830474	0.0520395	0.320932	0.262312	0.376141
C15orf59	0.245213	0.193828	-0.0118833	0.185248	0.155538	-0.060617
C15orf61	0.271588	0.220068	-0.10124	0.0750312	0.244247	-0.217742
C15orf65	-0.0652172	0.0320518	-0.081614	0.10876	-0.00234328	-0.0802421
C16orf13	0.0690299	0.143045	-0.109441	0.340313	0.331047	0.249518
C16orf45	0.167403	0.12407	-0.0802759	-0.0699069	0.118745	-0.274315
C16orf46	0.206462	0.253813	-0.0268561	-0.216202	-0.0782356	-0.374157
C16orf52	0.203145	0.12956	-0.076997	-0.19698	-0.0166954	-0.438235
C16orf58	-0.087079	0.0795847	0.0351675	0.278117	0.21044	0.241574
C16orf59	0.211556	0.252545	-0.107537	-0.111363	0.0479655	-0.297731
C16orf62	0.284412	0.218239	-0.083298	-0.0640464	-0.00604815	-0.322246
C16orf70	0.0208127	-0.00685216	0.0206529	0.216005	0.241741	0.224403
C16orf71	-0.126232	-0.125723	0.0200549	-0.0286753	0.0839696	-0.0747441
C16orf72	0.242194	0.271486	-0.034146	0.0359016	0.176005	-0.22329
C16orf74	0.0409728	-0.0572483	0.0561882	0.179433	0.154256	0.136677
C16orf86	-0.070385	0.0189074	0.083458	-0.0427409	-0.131822	-0.169191
C16orf87	0.153887	0.180589	0.0860063	0.157153	0.00828117	-0.0418003
C16orf89	0.0541613	0.0816322	0.108149	0.268313	0.111528	0.332482
C16orf91	0.154136	-0.0117898	-0.187637	-0.201745	-0.0281943	-0.325961
C16orf93	-0.112779	-0.0486511	0.0590487	0.242598	0.114429	0.338877
C16orf95	-0.159023	-0.00237373	-0.0371187	0.0641996	-0.0375085	0.0146652
C17orf100	0.161752	0.129781	-0.0718583	-0.234044	-0.140595	-0.384664
C17orf107	0.0859912	0.0891514	-0.125667	-0.0825802	0.080767	-0.301181
C17orf47	0.225415	0.0784868	-0.131101	-0.200234	-0.138556	-0.262089
C17orf49	0.0855536	0.182479	-0.118203	0.0213708	-0.0358541	-0.00840956
C17orf50	0.0916906	-0.0438957	0.0918545	0.0120651	-0.00123439	0.072271
C17orf51	-0.268955	-0.110174	0.046548	0.287426	0.293786	0.336277
C17orf53	-0.168012	-0.0880115	0.108348	-0.0151107	-0.120143	0.228551
C17orf58	-0.0622067	-0.0334947	0.0501705	0.163898	-0.0503152	0.232514
C17orf59	0.209159	0.190398	-0.137025	0.0464859	0.069161	-0.213711
C17orf62	0.0624311	0.138403	-0.139591	-0.0174732	-0.0262667	-0.0923349
C17orf67	-0.0744031	0.010531	-0.0152111	0.145336	0.047694	0.288318
C17orf70	0.361154	0.376792	-0.0296006	-0.159274	-0.163878	-0.145186
C17orf75	0.301471	0.231463	-0.0979452	-0.18324	-0.0464423	-0.39126
C17orf78	-0.143111	-0.0362721	-0.0489915	-0.127354	-0.0143079	-0.144625
C17orf80	0.181305	0.252106	0.0230697	0.218844	0.26445	0.0393858
C17orf85	0.168239	0.0958998	-0.0918811	-0.0808846	0.162276	-0.194886
C17orf89	-0.227497	-0.1151	0.0567548	0.264684	0.158898	0.377527
C17orf96	-0.195006	-0.102149	0.0473223	0.0583949	-0.0455925	0.0936597
C17orf97	0.232634	0.176176	-0.139806	-0.155966	-0.0491546	-0.304788
C17orf98	0.026336	-0.111658	-0.13858	-0.168258	-0.343569	-0.17035
C18orf21	0.183764	0.09136	-0.0682593	-0.058947	0.139211	-0.263506
C18orf25	0.26729	0.204167	-0.0875796	-0.207213	-0.0745241	-0.419998
C18orf32	-0.039942	-0.120264	0.05643	0.154669	0.0849605	0.221453
C18orf42	0.206148	0.133592	-0.0439432	-0.278624	-0.0590154	-0.411876
C18orf54	0.0771889	0.281623	-0.108515	-0.295426	-0.191058	-0.400552
C18orf58	0.0285353	0.1313	0.0949257	0.223364	0.263841	0.0753657
C18orf8	0.315939	0.179913	-0.0720378	-0.0426957	0.0808422	-0.215032
C19orf12	-0.0551733	0.0489053	0.0289977	0.264299	0.197587	0.253362
C19orf18	0.0771064	0.137506	0.052654	0.120282	0.170959	0.128324
C19orf24	-0.0907784	-0.0868537	-0.0113555	-0.0732236	-0.0333075	-0.017607
C19orf25	0.0612845	0.0773688	-0.0244906	-0.0147838	0.0533687	-0.156014
C19orf26	-0.0226501	0.0991719	0.0837042	0.0320251	0.145698	-0.0501363
C19orf38	-0.287366	-0.234597	-0.00571618	0.0394729	-0.086339	0.212159
C19orf40	-0.2477	-0.353888	-0.0552074	0.0622373	-0.00131798	0.253978
C19orf43	0.163887	0.18582	-0.0961217	-0.00226201	0.0524198	-0.195424
C19orf44	0.0966079	0.124917	-0.00538396	0.171039	0.214182	0.123571
C19orf47	0.195679	0.233521	-0.0689113	-0.127599	-0.256386	-0.323137
C19orf48	-0.218742	-0.0841935	-0.000312963	0.0694769	0.0114392	0.170538
C19orf52	-0.0994942	-0.0960005	0.0800406	-0.0491195	0.0962598	0.108425
C19orf53	0.0384103	0.134998	-0.0179305	0.168635	0.0808343	0.126363
C19orf54	-0.0113418	0.00508646	0.0267557	-0.0784644	-0.10315	-0.0252886
C19orf57	-0.0945226	-0.073644	0.015367	0.229919	0.00053624	0.348882
C19orf60	0.293598	0.319789	-0.120827	0.17941	0.254075	-0.0546767
C19orf66	0.227239	0.203869	-0.0687466	-0.133916	-0.10921	-0.347262
C19orf68	0.0422019	0.00539732	0.0498122	0.0718348	0.0417368	0.21487
C19orf70	-0.116472	0.00571509	0.00139097	0.185304	0.039418	0.336175
C19orf71	-0.130367	-0.0681113	-0.076031	-0.186142	-0.272645	-0.255801
C19orf73	-0.158538	-0.155163	0.0365927	0.301073	0.318826	0.292323
C1D	-0.012149	-0.064405	-0.0384754	0.157063	0.189987	0.110921
C1GALT1	-0.139411	0.0689975	0.046635	0.232972	0.0847815	0.271229
C1GALT1C1	0.157361	0.127185	-0.0482282	-0.00776017	0.180561	-0.223823
C1orf101	-0.0998758	0.0342709	0.0958944	0.0679159	0.19299	0.204411
C1orf106	-0.192788	-0.181851	0.126872	0.175823	-0.0693098	0.307384
C1orf109	0.275473	0.217678	-0.0373221	-0.0580595	0.148776	-0.286834
C1orf112	0.118755	0.1984	0.0747007	0.261884	0.240173	0.198649
C1orf115	-0.0913918	0.00569111	0.0459515	0.192418	0.0504097	0.112874
C1orf122	-0.121082	-0.0159579	0.0306729	0.204274	0.0828018	0.280549
C1orf123	0.224214	0.214438	-0.0599569	0.201748	0.0390176	0.0868247
C1orf127	0.109381	0.00708585	0.00404057	-0.139339	-0.300202	-0.0790816
C1orf131	0.098777	-0.0544006	0.0485826	0.0495533	-0.0138878	0.0659606
C1orf141	-0.122371	-0.22487	-0.0885753	-0.0702644	-0.270792	0.036645
C1orf145	-0.260392	-0.165433	0.0546641	0.173294	0.135734	0.213503
C1orf159	-0.0332545	0.00151646	-0.108927	0.017185	0.0714171	0.0342023
C1orf162	0.216008	0.155743	-0.0396809	0.0515225	0.167243	-0.132369
C1orf168	-0.184302	-0.104053	0.0507631	0.205571	0.100374	0.239501
C1orf174	0.262062	0.289154	-0.0565901	-0.0141025	0.0576672	-0.301693
C1orf177	-0.114571	-0.259746	0.0443079	0.102852	0.0349389	0.0385164
C1orf186	-0.134789	-0.1606	0.101667	-0.0670313	-0.0936538	0.0809753
C1orf194	-0.150345	-0.0969512	0.0126268	0.222602	0.0976567	0.297761
C1orf198	-0.0685128	0.0129943	0.0421328	0.113059	0.137092	0.230497
C1orf21	-0.0502604	-0.0520372	0.189061	0.282799	0.222895	0.307912
C1orf216	-0.0226559	-0.0913987	-0.0618251	0.104978	0.076349	0.0877014
C1orf226	-0.292834	-0.267882	0.133001	0.17348	-0.0278658	0.357765
C1orf228	-0.0496905	0.0420975	0.0932622	0.388679	0.264673	0.498342
C1orf233	0.256392	0.187781	-0.0878308	-0.312886	-0.273056	-0.40471
C1orf27	0.00383362	0.0980861	0.06605	0.306322	0.33352	0.164174
C1orf35	0.205924	0.200503	-0.0469656	0.0620523	0.142501	-0.103068
C1orf43	0.193746	0.157359	-0.0387041	0.129062	-0.0161522	-0.0032337
C1orf50	-0.163883	-0.0494628	0.0507667	0.22295	0.0954528	0.365715
C1orf52	-0.106078	-0.16428	0.0617288	0.215384	0.255465	0.331346
C1orf53	0.0577463	0.0503147	-0.0428616	0.257564	0.245483	0.31454
C1orf54	0.0984327	0.115357	0.0896834	0.306674	0.169405	0.330983
C1orf56	-0.039768	0.0535019	0.0167018	0.123167	0.0206494	0.172128
C1orf61	-0.040464	0.0496631	0.0812694	0.317845	0.172283	0.383274
C1orf64	0.211628	0.0930557	-0.163998	-0.268381	-0.146346	-0.344613
C1orf68	-0.238082	-0.21068	-0.0240899	0.162483	0.111122	0.014233
C1orf74	-0.202037	-0.0282792	0.00903976	-0.031342	-0.134214	0.0356841
C1orf84	0.141462	0.101552	-0.0481438	-0.0840466	0.02133	-0.270496
C1orf86	0.174326	0.13072	-0.0908458	0.314229	0.250705	0.347783
C1orf94	-0.197338	-0.197864	0.10664	0.279533	0.17218	0.419168
C1orf95	-0.28325	-0.133338	0.074892	0.204483	0.0699878	0.377743
C1QA	-0.223082	-0.0750005	0.0210175	0.164185	0.0833542	0.314639
C1QB	-0.118313	0.0439535	0.088228	0.264027	0.155074	0.351754
C1QBP	0.175597	0.0559121	-0.0368718	0.104192	0.176216	-0.0635007
C1QC	-0.255682	-0.110125	0.102107	0.273523	0.155748	0.404786
C1QL1	-0.203791	-0.0594921	0.0819242	0.226102	0.0500447	0.370072
C1QL2	0.0564998	0.0945061	-0.00442812	0.137254	-0.0342231	0.218328
C1QL3	-0.222833	-0.106787	0.0865384	0.130979	-0.0201498	0.293693
C1QL4	-0.276353	-0.190826	0.0297135	0.165095	0.108736	0.352537
C1QTNF1	0.241547	0.128646	-0.0938696	-0.194431	-0.0940194	-0.408849
C1QTNF2	-0.135283	-0.0277042	0.100223	0.269021	0.0398305	0.379731
C1QTNF3	-0.0664819	0.0446518	0.0792556	0.237633	0.118867	0.288236
C1QTNF4	0.0927225	0.180189	-0.0261098	0.177347	0.081854	0.0379997
C1QTNF6	0.0924804	0.163556	-0.0651281	0.0336856	-0.0136117	-0.111466
C1QTNF8	0.169315	-0.0149874	-0.148403	-0.0172871	0.0195351	-0.16551
C1QTNF9B	-0.21238	-0.165552	0.125805	0.313103	0.203644	0.455245
C1R	-0.206189	-0.118746	0.0463651	0.19041	-0.00312159	0.303925
C1RL	0.234844	0.136264	-0.0902516	-0.268818	-0.0980969	-0.455322
C1S	-0.240507	-0.0676826	0.00351574	0.0709795	-0.0802473	0.195611
C2	0.0288869	0.0817924	-0.0772009	0.0986218	0.223202	-0.0399329
C20orf144	-0.277453	-0.175879	0.0652503	0.111208	0.0806849	0.106769
C20orf166-AS1	0.269001	0.130473	-0.103075	-0.285147	-0.129239	-0.406681
C20orf194	0.0399572	0.0418009	0.0268165	0.265309	0.311216	0.246697
C20orf196	0.0733323	0.102369	-0.13855	-0.110338	-0.0417211	-0.291777
C20orf202	-0.133865	-0.110182	-0.0306573	-0.139212	-0.13349	-0.254663
C20orf203	0.0975749	0.102008	0.0103362	-0.111649	-0.0720076	-0.0312304
C20orf24	0.13323	0.132241	-0.103933	-0.0328619	-0.0758467	-0.148162
C20orf27	-0.170833	-0.0374669	0.0589379	0.147442	-0.00399767	0.267102
C20orf96	0.0889791	0.00590526	0.0731374	0.0814314	0.114856	0.0508506
C21orf15	0.21334	0.186829	0.00411591	0.0367445	0.189054	0.0111841
C21orf2	-0.144062	0.0310132	0.00941427	0.124417	-0.0294041	0.175066
C21orf33	0.227859	0.155134	-0.085069	-0.0547807	0.00667406	-0.277127
C21orf58	0.126132	-0.0224264	-0.0196522	-0.125651	0.0709198	-0.205725
C21orf59	-0.0133378	-0.0470251	0.114048	0.374322	0.298191	0.435185
C21orf62	-0.171353	-0.0322142	0.0742552	0.223725	0.21938	0.251368
C21orf91	-0.010603	-0.0049993	-0.0749252	-0.250005	-0.0631347	-0.184258
C22orf15	0.0278597	-0.018052	-0.0739012	0.00696846	0.171748	-0.17431
C22orf23	-0.296688	-0.112434	0.104639	0.218964	0.0687994	0.368601
C22orf29	0.0335865	0.00291722	0.019523	0.0822691	-0.116607	0.144028
C22orf31	-0.0549257	0.0613201	-0.00753165	0.180631	0.150504	0.252773
C22orf39	-0.135082	-0.0293385	0.0729769	0.284964	0.174672	0.393909
C22orf42	-0.233446	-0.261581	-0.0206142	-0.096285	0.0430794	-0.0366576
C22orf46	0.148529	0.076086	-0.0656682	-0.137543	0.0381829	-0.254346
C2CD2	0.0715364	0.0561318	-0.0359176	-0.279318	-0.274547	-0.302202
C2CD2L	-0.0900523	0.0275905	0.0205018	0.320286	0.256558	0.288918
C2CD3	0.238103	0.140709	-0.0804149	-0.121069	0.0087504	-0.286142
C2CD4A	-0.0571405	-0.152287	0.0495642	0.0501663	0.197419	-0.0628806
C2CD4B	-0.0599242	-0.0592341	0.0405744	-0.0454187	-0.0769575	0.0874041
C2CD4C	-0.250722	-0.122511	0.0831346	0.146769	-0.0287414	0.312269
C2CD4D	-0.160942	-0.0407777	-0.0160148	-0.136707	-0.00796734	-0.0564297
C2CD5	0.172292	0.157033	-0.040011	0.00638461	0.142969	-0.238559
C2orf15	-0.155308	-0.118166	0.155342	0.315705	0.221588	0.418127
C2orf40	-0.0862194	-0.0570088	-0.0278328	-0.098112	-0.082969	-0.108211
C2orf42	0.310973	0.23009	-0.0963557	-0.087868	0.0894326	-0.31609
C2orf43	-0.0667676	0.023749	-0.0114748	0.247775	0.0922874	0.372313
C2orf44	-0.0456871	0.0580453	0.0529722	-0.0768683	-0.0415674	-0.282976
C2orf47	0.124654	0.00888876	-0.0868083	0.0063336	0.0897925	-0.150168
C2orf49	0.209778	0.147371	-0.0196041	-0.092647	0.0522301	-0.270894
C2orf50	0.00205668	-0.14603	0.0119522	0.117626	0.245143	-0.0238771
C2orf66	-0.263459	-0.320722	0.0261491	-0.0327046	0.00431973	0.196735
C2orf68	0.127799	0.0489511	-0.0127131	-0.0245953	0.0505375	-0.0114484
C2orf69	-0.114349	-0.0743918	0.0365881	0.21352	0.151567	0.300976
C2orf70	-0.201546	-0.235507	0.15654	0.270506	0.218305	0.452619
C2orf72	0.174395	0.200589	0.0039788	0.121992	0.0541304	-0.170348
C2orf73	-0.286225	-0.235459	0.110134	0.361101	0.249521	0.402631
C2orf74	-0.0467551	0.0414083	-0.052448	0.205303	0.209834	0.168099
C2orf76	0.288409	0.217518	-0.0387261	-0.205368	-0.160412	-0.331721
C2orf78	-0.0446295	-0.0947617	0.00244125	0.0620483	-0.0942426	-0.0391074
C2orf80	-0.137436	-0.0304684	0.0747369	0.241077	0.119752	0.337521
C2orf81	-0.0368498	-0.0428009	0.0656859	0.214884	0.31083	0.180761
C2orf82	0.0977986	0.194256	-0.0683	-0.183964	-0.134478	-0.29914
C2orf83	-0.153228	-0.119552	0.0349531	-0.133673	-0.0582629	-0.156005
C2orf88	0.157378	0.158082	-0.0976628	-0.144726	0.107159	-0.218733
C3	-0.159527	0.0120463	0.0224324	0.241393	0.171835	0.284746
C3AR1	-0.182588	-0.196298	0.0490927	0.193605	0.184076	0.163457
C3orf14	-0.141083	-0.0481423	0.0347219	0.212663	0.117972	0.316997
C3orf17	0.0111488	0.206658	-0.112181	0.138901	0.119481	0.0168962
C3orf18	0.282619	0.242639	-0.102401	-0.291403	-0.191082	-0.464105
C3orf33	-0.149642	-0.000662356	0.0577052	0.296915	0.217739	0.311339
C3orf36	0.0813851	-0.00548305	-0.131872	-0.251302	-0.144536	-0.0718797
C3orf38	0.0579118	0.0664704	-0.061255	0.0705178	0.226514	-0.167136
C3orf49	-0.0110285	-0.174577	-0.195725	-0.196381	-0.253999	-0.144218
C3orf58	0.118903	0.168234	-0.128082	-0.197619	-0.0951287	-0.449355
C3orf62	0.216864	0.18831	-0.0359419	0.00742868	0.0625696	-0.107735
C3orf67	-0.0920032	-0.111548	-0.0320362	-0.0808756	-0.217256	0.107837
C3orf70	-0.0331977	0.108223	0.080418	0.320019	0.233448	0.266013
C3orf80	0.0168685	0.144521	-0.0538788	-0.184444	-0.218323	-0.300567
C3orf84	-0.082869	-0.198273	0.0131814	-0.122175	-0.177192	-0.0157072
C4A	-0.159182	-0.100035	0.138834	0.298055	0.198814	0.5096
C4BPA	0.0982457	-0.00643978	-0.0708848	-0.0583614	-0.024915	-0.160809
C4orf19	-0.0403999	0.0251182	-0.0063428	-0.0625368	-0.159513	-0.0588321
C4orf22	0.257757	0.249118	-0.0953851	-0.254303	-0.207864	-0.333586
C4orf27	0.295132	0.249975	-0.0521747	-0.0973942	0.0017555	-0.312058
C4orf29	0.177502	0.0783877	-0.00877273	-0.0608811	0.0746317	-0.21493
C4orf3	0.259659	0.222537	-0.0731469	8.01257e-05	0.116835	-0.233616
C4orf32	-0.24227	-0.155883	0.0733687	0.237365	0.159253	0.406681
C4orf33	0.235753	0.13573	-0.0567093	-0.151628	0.0221239	-0.310819
C4orf36	-0.0457997	0.177082	0.0277572	0.0735358	-0.0366979	-0.062896
C4orf45	-0.192593	-0.0492565	-0.00918733	0.108922	0.0825726	0.142662
C4orf46	-0.0183287	-0.14738	-0.110054	-0.0700258	-0.0735502	-0.106905
C4orf47	0.0199891	0.0929994	0.063457	0.322533	0.228303	0.301056
C4orf48	-0.0319765	0.0450916	-0.0271761	-0.0069097	0.0636507	-0.0445325
C4orf50	0.0727844	0.280136	-0.0443174	0.183495	0.249338	0.0934972
C4orf51	-0.125728	-0.111625	0.0408329	0.0645076	-0.0451508	0.0546724
C5	-0.000943881	0.00164235	0.112457	0.201356	0.0649553	0.327819
C5AR1	-0.224202	-0.209124	0.0750029	0.0882632	-0.035059	0.347076
C5AR2	0.00980249	0.0691931	-0.00139539	-0.00718632	0.037878	-0.031584
C5orf15	0.109982	0.205791	0.0140629	0.133559	0.219116	-0.0746837
C5orf22	0.159764	0.108294	-0.10734	-0.117102	0.0931158	-0.237875
C5orf24	0.167786	0.0730944	-0.0376318	-0.00673179	0.143384	-0.0779315
C5orf28	0.22801	0.237598	-0.092067	-0.123577	-0.0157318	-0.382694
C5orf30	-0.106505	0.0856985	-0.0866299	-0.00820914	-0.0627803	-0.122815
C5orf34	-0.147423	-0.0381384	-0.118214	-0.087354	-0.0626373	-0.0269792
C5orf42	0.0644592	0.110962	0.028264	0.180014	0.226484	0.0300199
C5orf45	0.264395	0.200067	-0.0366991	0.00541164	0.062745	-0.202235
C5orf49	-0.25153	-0.133738	0.104054	0.190231	0.0806922	0.377644
C5orf51	0.19622	0.299503	-0.0384544	0.0621222	0.088351	-0.24761
C5orf56	0.224332	0.136149	0.0354537	-0.0594783	0.102321	-0.21184
C5orf60	-0.251176	-0.439461	-0.0401384	-0.0284218	-0.0410459	0.167992
C5orf64	0.133132	0.146489	-0.114362	-0.150526	0.0118845	-0.16131
C6orf1	-0.2214	-0.112847	0.067247	0.231377	0.117754	0.388376
C6orf106	0.241138	0.178188	-0.101946	-0.212757	-0.0745912	-0.407042
C6orf120	0.208662	0.219564	-0.155212	-0.140095	0.0707123	-0.424203
C6orf136	0.247298	0.222994	-0.141427	-0.298573	-0.238851	-0.457365
C6orf141	-0.177417	-0.0889389	-0.00063857	0.0663243	-0.0959894	0.136993
C6orf165	0.251962	0.24446	0.0374842	0.241717	0.427685	0.0509244
C6orf203	0.238409	0.190939	-0.0226993	0.156869	0.0969251	-0.127382
C6orf223	0.00183985	0.000235537	0.0178741	-0.0177037	-0.218582	0.112808
C6orf226	0.0723337	0.122465	-0.0139573	0.268805	0.14253	0.168139
C6orf47	0.209878	0.117882	-0.075366	-0.147222	-0.0189252	-0.306076
C6orf48	0.0624487	0.0401275	-0.0376551	0.318082	0.337219	0.206899
C6orf52	-0.181445	-0.0748311	0.0617019	0.208282	0.0706875	0.358513
C6orf62	0.120095	0.274032	0.0301355	0.22621	0.192164	-0.00408917
C6orf89	0.00979096	0.155852	0.0623193	0.282747	0.264746	0.206863
C6orf99	-0.417706	-0.397541	0.138589	0.209436	0.100839	0.383772
C7	-0.260851	-0.277265	0.0208126	0.153097	0.19809	0.255039
C7orf25	0.100288	0.126881	-0.0172233	0.0333542	0.0943181	-0.215121
C7orf26	0.148003	0.184282	-0.0400247	0.0190068	-0.0550033	-0.16109
C7orf31	-0.288326	-0.20501	0.0335485	0.193611	0.111449	0.375774
C7orf43	0.208574	0.0581144	0.0989447	-0.142242	0.0592067	-0.246772
C7orf49	0.265935	0.258684	-0.0483443	-0.21968	-0.0987343	-0.406821
C7orf50	0.182392	0.128487	0.0387274	0.314401	0.305834	0.23746
C7orf55	0.0656577	0.0837284	-0.0275708	-0.0458309	0.0223895	0.0919059
C7orf57	0.132775	0.00345228	-0.0623008	0.015571	0.0346926	-0.151605
C7orf60	0.210614	0.228597	0.0506498	0.0796188	0.0972704	-0.140972
C7orf61	-0.0162774	-0.0778986	-0.0199942	0.0646183	0.168597	0.0949908
C7orf73	-0.0790364	-0.0115399	-0.0847877	-0.0722181	0.0500286	-0.165325
C8orf31	0.204719	0.147895	-0.0169078	-0.24527	-0.109773	-0.447061
C8orf33	0.0813281	0.139511	-0.00976196	0.163551	0.138634	0.0126486
C8orf34	-0.203445	-0.171119	0.165732	0.283494	0.211738	0.451485
C8orf37	0.238819	0.333261	-0.0212712	0.0661241	0.0877027	-0.176275
C8orf4	0.286497	0.261413	-0.0404711	-0.201613	-0.198158	-0.320606
C8orf44	-0.0363046	0.0822469	0.027445	0.351947	0.256351	0.38905
C8orf46	-0.133132	-0.0472963	0.00883105	0.115833	-0.00638697	0.269961
C8orf48	-0.0191161	0.0732119	0.0102261	0.189851	0.142856	0.244412
C8orf58	0.309208	0.275342	0.0227638	0.122453	0.0369118	0.0685556
C8orf59	0.222241	0.223813	-0.0975307	-0.0584162	0.080593	-0.272782
C8orf76	0.162843	0.188954	-0.0964444	0.0431447	0.0306346	-0.0438761
C8orf82	-0.091179	0.0531997	0.159022	0.224474	0.132639	0.224232
C8orf86	-0.342607	-0.300399	0.0700639	0.11731	0.0615953	0.302068
C8orf88	-0.185143	-0.0295625	0.0448275	0.116173	0.000988051	0.334047
C9orf114	0.0674898	0.148246	0.117394	0.121923	0.234683	-0.0932257
C9orf116	-0.0498344	-0.00389334	0.0821768	0.178879	0.0649692	0.328787
C9orf129	0.180576	0.160006	-0.0872412	-0.112815	-0.0446549	-0.379383
C9orf142	0.144009	0.170284	0.0113945	0.256896	0.163228	0.167837
C9orf156	0.157543	0.241363	-0.0619991	0.113105	0.19747	-0.175445
C9orf16	-0.134387	-0.0830791	-0.0243402	0.268636	0.174745	0.351327
C9orf172	-0.0148648	0.0895783	-0.137504	-0.0257415	-0.12678	-0.130344
C9orf24	0.219891	0.16464	-0.0370733	-0.161255	-0.294179	-0.244971
C9orf3	0.152521	0.0869326	-0.102765	-0.0799787	0.12455	-0.192737
C9orf40	0.036524	0.0505935	-0.0740592	0.126081	0.12638	-0.00962687
C9orf41	0.118236	0.137579	-0.0372966	0.0550286	0.155023	-0.148798
C9orf43	-0.112685	-0.0852386	-0.0423172	0.0301962	0.0779043	0.0416357
C9orf47	-0.188424	-0.204562	0.0193934	0.0544285	-0.0299895	0.216133
C9orf50	-0.00434059	0.0546902	0.0746231	0.234376	0.0889327	0.258741
C9orf64	0.197251	0.342388	0.00692042	0.152013	0.338142	-0.127312
C9orf69	0.0134555	-0.135613	-0.0941673	-0.1421	0.0584549	-0.264664
C9orf72	0.29281	0.22327	-0.0450984	-0.144153	0.00164224	-0.358894
C9orf78	0.0356822	-0.010567	0.0692572	0.304924	0.321633	0.40956
C9orf85	0.0710482	0.112183	-0.103414	-0.057392	0.156928	-0.2241
C9orf89	0.27127	0.211706	-0.101442	-0.229485	-0.197595	-0.318962
C9orf9	-0.104203	0.010437	0.0317428	0.260204	0.0814699	0.349859
C9orf91	0.134751	0.0992731	-0.155118	-0.18505	0.0129405	-0.415535
CA1	0.247674	0.26751	-0.119559	-0.14819	-0.0651623	-0.36764
CA10	-0.161476	-0.00417526	0.00682989	0.00864479	-0.0763007	0.0328723
CA11	-0.0759394	0.0372841	0.0262215	0.214581	0.0298091	0.280037
CA12	0.163629	0.072728	0.0258318	0.295456	0.2793	0.295145
CA13	0.174981	0.175723	-0.167523	-0.245954	-0.0448757	-0.455698
CA14	0.0249804	-0.0231917	-0.0782029	-0.291158	-0.0549394	-0.232069
CA2	0.112784	0.124425	-0.128879	-0.0472176	0.148606	-0.113581
CA4	0.00594951	0.0710139	-0.073642	-0.0736349	-0.265109	-0.0369523
CA5A	-0.0924795	-0.0340232	-0.0233727	-0.131855	-0.194443	0.0323357
CA5B	0.112963	0.117398	-0.0165698	0.203845	0.208035	0.0855589
CA5BP1	0.308404	0.323383	-0.0298091	-0.0880469	-0.122429	-0.235312
CA7	0.255197	0.199965	-0.134941	-0.287877	-0.158091	-0.47767
CA8	0.0553316	0.220184	0.0445499	0.358195	0.28528	0.315092
CA9	0.105655	-0.0733637	0.0162818	-0.0499381	-0.0564181	-0.155613
CAAP1	0.253349	0.176426	-0.0312943	0.00692618	0.151746	-0.187299
CAB39	0.214341	0.180899	-0.109494	-0.187693	-0.0160521	-0.423295
CAB39L	0.258153	0.256914	-0.0471673	0.0203686	0.166053	-0.197887
CABIN1	0.0291039	-0.108167	-0.00735647	0.113096	0.157027	0.131642
CABLES1	0.0494432	0.101868	0.0144121	0.232781	0.157838	0.120169
CABLES2	0.223175	0.177439	-0.120169	-0.262616	-0.228571	-0.425911
CABP1	0.182678	0.128238	-0.138108	-0.358845	-0.252863	-0.512476
CABP4	-0.142075	-0.200854	-0.0888476	-0.209646	-0.0131217	-0.167377
CABP7	-0.114653	-0.0883769	0.0991027	0.300319	0.309165	0.426434
CABYR	-0.137356	-0.0865675	0.099581	0.0146916	-0.177214	0.186404
CACFD1	-0.112406	-0.0711119	0.119594	0.169187	0.105119	0.280327
CACHD1	-0.149651	-0.095787	0.0900719	0.274966	0.138303	0.456986
CACNA1A	0.194955	0.142458	-0.0499438	-0.106368	-0.00272141	-0.32201
CACNA1B	-0.284705	-0.270342	0.0815586	0.0662932	0.080566	0.204533
CACNA1C	0.084473	0.0742296	0.0377644	0.172327	0.167409	0.0308376
CACNA1D	0.149974	0.145675	0.0360364	0.0754339	0.0746165	-0.0103302
CACNA1E	-0.13157	-0.159883	0.0856333	0.289413	0.333594	0.405274
CACNA1F	-0.119844	0.00703544	-0.0224413	-0.0166387	-0.129099	0.0738557
CACNA1G	-0.0486332	0.0171507	-0.00758324	-0.130766	-0.197279	-0.143031
CACNA1H	-0.229182	-0.161474	0.088677	0.19604	0.0859441	0.33373
CACNA1I	-0.027843	-0.09391	0.0176039	-0.13049	0.058899	-0.186123
CACNA2D1	-0.0989273	0.0286144	0.093198	0.331053	0.240173	0.352582
CACNA2D2	0.290735	0.184756	-0.117799	-0.246905	-0.126948	-0.414209
CACNA2D3	0.295717	0.233052	-0.0658074	-0.307358	-0.236621	-0.456625
CACNA2D4	-0.0161351	0.0195075	0.0225241	0.0505134	0.250001	-0.101319
CACNB1	0.0723168	0.165278	-0.108148	-0.153962	-0.0155549	-0.3755
CACNB2	0.00245616	0.0713555	-0.00203467	-0.0752694	-0.173077	-0.211159
CACNB3	-0.162567	-0.0525731	-0.0121666	0.282358	0.198624	0.216944
CACNB4	0.218009	0.153288	-0.0660108	-0.104185	0.0401783	-0.315463
CACNG2	0.169854	0.13926	-0.117569	-0.259361	-0.119403	-0.450474
CACNG3	-0.157112	-0.0250254	0.0327608	0.209327	0.124522	0.294666
CACNG4	-0.263379	-0.258122	0.117167	0.228166	0.120857	0.374267
CACNG5	0.0690315	0.0425617	0.0314666	-0.10002	-0.136516	-0.129873
CACNG6	0.0366209	0.0173045	-0.180585	-0.296647	-0.184464	-0.397462
CACNG7	0.241102	0.1932	-0.128705	-0.148189	0.0213969	-0.332547
CACNG8	0.19175	0.108685	-0.104785	-0.291019	-0.229083	-0.456752
CACTIN	0.0615645	0.0407033	-0.0408605	0.0133348	0.0666386	-0.111611
CACUL1	-0.152675	0.0205909	0.0652704	0.206096	0.0987501	0.234729
CACYBP	0.146627	0.126491	0.0180267	0.146653	0.098113	0.00739885
CAD	0.309851	0.38299	-0.0981292	-0.244916	-0.246065	-0.374058
CADM1	-0.140948	-0.0689448	0.144962	0.358311	0.206444	0.446505
CADM2	0.172988	0.103508	0.0250554	-0.0228029	0.0142231	-0.0825657
CADM3	-0.0167834	4.92392e-05	-0.0321996	0.166178	0.121205	0.160266
CADM4	0.230391	0.176322	-0.0948439	-0.0984604	0.0905617	-0.2823
CADPS	-0.0735615	-0.140381	-0.0540461	-0.0777204	0.0787791	-0.0101988
CADPS2	0.215127	0.149357	-0.135357	-0.251159	-0.101318	-0.414811
CAGE1	-0.228376	-0.175412	0.0570738	0.132166	0.0421898	0.021362
CALB1	-0.24289	-0.0645973	0.099743	0.23595	0.0631582	0.282907
CALB2	-0.0850927	-0.0712132	0.0974315	0.29965	0.173155	0.392282
CALCB	0.0627394	0.0587701	-0.107182	-0.182124	-0.078319	-0.167629
CALCOCO1	0.180758	0.137419	-0.0575993	-0.0639299	0.0294131	-0.283539
CALCOCO2	0.0118898	0.0519836	0.0713551	0.256821	0.232222	0.262117
CALCR	-0.164701	-0.142417	0.0416581	0.153256	-0.031859	0.338507
CALCRL	-0.18839	-0.054806	0.114826	0.133003	0.124539	0.102994
CALD1	-0.0982707	0.0306786	0.0804386	0.198648	0.0910479	0.221817
CALHM1	0.0367925	0.00685353	-0.00439325	-0.228101	-0.270097	-0.309648
CALHM2	-0.0532329	0.0489543	0.0229701	-0.0843693	-0.148965	-0.0133014
CALHM3	0.0633657	0.113901	-0.0493076	0.0858242	0.144181	-0.0226067
CALM1	-0.0731063	-0.0875302	-0.0272602	0.105486	-0.0100422	0.109692
CALM2	0.106768	0.0442678	-0.0436005	-0.0178919	0.155736	-0.149715
CALM3	-0.203593	-0.0699221	0.037509	0.175793	0.0363921	0.28879
CALML3	0.254482	0.167131	-0.0711442	-0.351578	-0.126579	-0.491173
CALML4	0.111744	0.0986454	-0.014924	0.0973976	0.143653	-0.0620446
CALN1	0.06151	-0.0102719	0.0721531	0.291626	0.299158	0.373204
CALR	-0.0184871	-0.0864113	-0.0402931	0.0999264	0.0626531	0.278831
CALU	-0.0234313	0.106893	-0.0455962	0.210351	0.219479	0.23921
CALY	0.00800158	0.0982086	0.0350741	0.0482468	-0.131405	0.183
CAMK1	0.0414912	0.0374434	-0.0497379	0.108351	0.211938	0.00962531
CAMK1D	0.210969	0.134143	-0.104043	-0.123674	-0.0889178	-0.300982
CAMK1G	0.0651945	0.160792	-0.0228279	-0.166004	-0.29042	-0.229581
CAMK2A	-0.0186756	0.0476104	-0.0566011	0.0677421	0.0596566	-0.105175
CAMK2B	0.164425	0.121552	-0.0677779	-0.0067445	0.144377	-0.192445
CAMK2D	-0.265911	-0.146237	0.0787711	0.278981	0.187198	0.39389
CAMK2G	0.229612	0.104362	-0.0861717	-0.224744	-0.0826102	-0.3923
CAMK2N1	-0.0784838	-0.0263427	0.00668355	0.226111	0.179626	0.197076
CAMK2N2	0.00774986	-0.0219066	0.0147728	0.176947	0.291081	0.109775
CAMK4	-0.169311	-0.00913315	-0.0265674	0.0880927	0.113108	0.0223882
CAMKK1	0.085652	0.0992503	-0.142773	-0.128683	-0.00123253	-0.27914
CAMKK2	0.202006	0.168667	-0.155399	-0.306694	-0.279849	-0.468769
CAMKMT	-0.0374163	0.0247971	0.175614	0.179218	0.0232038	0.105916
CAMKV	-0.19658	-0.0568378	0.0504558	0.313579	0.203724	0.393203
CAMLG	-0.120063	-0.00408124	0.0655565	0.257056	0.200119	0.317709
CAMSAP1	-0.234907	-0.295528	0.0251472	0.209147	0.208145	0.322143
CAMSAP2	0.258617	0.174226	-0.0483958	-0.0643832	0.0842724	-0.289265
CAMSAP3	0.0420652	0.139987	-0.06875	0.186556	0.150803	0.0237646
CAMTA1	0.237501	0.156707	-0.0993725	-0.21296	-0.068714	-0.425031
CAMTA2	0.19315	0.101522	-0.0875094	-0.1925	-0.0457941	-0.405494
CAND1	-0.00318106	0.0130004	-0.107321	-0.173442	0.0611372	-0.298157
CAND2	0.136393	0.22987	-0.0260939	0.123544	0.0931558	-0.12254
CANT1	-0.0734863	0.00358582	0.0235209	0.110542	0.0444812	0.282611
CANX	-0.184641	-0.125691	0.120205	0.260719	0.103494	0.415854
CAP1	-0.20985	-0.0957345	0.0857206	0.296512	0.228288	0.445731
CAP2	-0.117184	-0.0869068	-0.0141314	0.157863	0.302968	0.104918
CAPG	-0.160779	-0.0154267	0.129045	0.258644	0.123899	0.394892
CAPN1	0.201296	0.167318	-0.0533221	-0.21275	-0.131739	-0.360179
CAPN10	-0.0515224	-0.10841	0.149623	0.238385	0.241732	0.108412
CAPN12	-0.225108	-0.140103	0.092318	0.189403	0.150784	0.292757
CAPN13	-0.162819	-0.12124	-0.0983564	-0.147401	0.0043865	0.0249423
CAPN15	0.303042	0.22063	-0.0610464	-0.0201759	0.0284421	-0.185075
CAPN2	0.0604546	0.0144682	0.0028313	0.185832	0.247418	0.141176
CAPN3	0.0570415	0.0363988	-0.0908343	-0.242022	-0.00628196	-0.234355
CAPN5	-0.159448	-0.0588014	0.021411	-0.0283221	-0.131803	0.0951857
CAPN7	0.294424	0.254619	-0.00804382	0.0218517	0.191554	-0.199853
CAPN9	-0.131825	-0.0445345	-0.0964363	-0.258404	-0.155382	-0.246705
CAPNS1	-0.040104	0.0498686	-0.0509351	0.0232715	-0.0790179	0.0425456
CAPNS2	-0.200909	-0.253722	-0.0107594	-0.136804	-0.133924	-0.0348931
CAPRIN1	0.0723672	0.119731	-0.0528708	0.097317	0.181533	-0.119381
CAPRIN2	0.187225	0.230992	0.0266943	0.223243	0.320698	0.0167955
CAPS	-0.0294926	-0.0727759	0.0201807	0.254831	0.22245	0.332913
CAPS2	0.265542	0.260098	-0.103316	-0.238158	-0.124178	-0.469475
CAPSL	-0.247449	-0.194698	0.0913852	0.243798	0.0718324	0.44812
CAPZA1	0.127979	0.294587	0.0477422	0.211053	0.176521	0.0389133
CAPZA2	-0.0594335	-0.0665301	-0.0149987	-0.0114064	0.0145418	-0.0923928
CAPZB	-0.243384	-0.177653	0.141045	0.312735	0.245432	0.449767
CARD10	0.0317068	-0.0237813	0.0314892	0.0117264	-0.087828	0.0455307
CARD11	-0.27159	-0.132922	0.0403191	0.0342727	0.0163161	0.147575
CARD16	-0.239974	-0.112703	0.0217291	0.121592	0.0288935	0.295794
CARD17	-0.23986	-0.134775	0.0723018	0.14045	0.061775	0.321079
CARD6	-0.064426	-0.0170765	-0.0233257	0.024246	0.126114	0.0614094
CARD8	-0.0726214	0.0847229	0.0239287	0.156895	0.216671	0.129133
CARD9	0.17131	0.0511638	-0.0354776	0.00949901	0.111096	-0.152944
CARF	-0.0398388	0.0834183	0.00238842	0.118901	0.272279	-0.0751904
CARHSP1	-0.065781	-0.0989558	0.0380693	0.218987	0.199893	0.358393
CARKD	0.137087	0.115155	-0.0550923	-0.0741815	0.0737423	-0.264739
CARM1	0.125965	0.218287	0.0163134	0.158772	0.282516	-0.0671984
[truncated: 14,574 more rows]

## Sheet: Figure 4A XXY vs. XY
ROI Number	ROI ID	ROI Annotation		Cortical Volume				Surface Area				Cortical Thickness
				Standardized effect size (XXY vs. XY)	p value	FDR p value		Standardized effect size (XXY vs. XY)	p value	FDR p value		Standardized effect size (XXY vs. XY)	p value	FDR p value
1	L_V1	Primary Visual Cortex		0.64684	8.2e-05	6e-06		0.545644	0.000773	8.3e-05		0.417384	0.007846	0.000523
2	L_MST	Medial Superior Temporal Area		-0.224333	0.263358	0.129484		-0.206287	0.307919	0.165934		-0.090386	0.710041	0.504834
3	L_V6	Sixth Visual Area		0.370837	0.040156	0.011377		0.319415	0.069079	0.026864		0.469012	0.002686	8.4e-05
4	L_V2	Second Visual Area		0.705399	3e-06	0		0.631348	3.1e-05	2e-06		0.307891	0.027791	0.003011
5	L_V3	Third Visual Area		0.484288	0.001244	0.000162		0.605166	4.2e-05	2e-06		0.019689	0.920389	0.855474
6	L_V4	Fourth Visual Area		0.350643	0.036254	0.009523		0.445686	0.00489	0.00091		0.042385	0.820367	0.694663
7	L_V8	Eighth Visual Area		-0.204742	0.326991	0.175847		0.163919	0.401616	0.242085		-0.503004	0.004418	0.000235
8	L_4	Primary Motor Cortex		0.229502	0.150475	0.062698		0.359138	0.010681	0.002743		-0.129346	0.470538	0.244418
9	L_3b	Primary Sensory Cortex		0.637743	2.6e-05	1e-06		0.303786	0.047143	0.016631		0.461688	0.007894	0.00057
10	L_FEF	Frontal Eye Fields		0.049083	0.842852	0.742178		-0.000783	0.997575	0.995765		0.022315	0.921427	0.862558
11	L_PEF	Premotor Eye Field		0.188899	0.398825	0.227109		0.105313	0.657517	0.478526		0.08708	0.736007	0.54964
12	L_55b	Area 55b		-0.181372	0.400753	0.233773		0.12151	0.573276	0.401568		-0.26156	0.151498	0.043389
13	L_V3A	Area V3A		0.602808	8.9e-05	7e-06		0.737568	1e-05	0		-0.079984	0.710041	0.505815
14	L_RSC	RetroSplenial Complex		-0.106005	0.601192	0.422366		-0.235701	0.137862	0.064335		0.345316	0.073146	0.013804
15	L_POS2	Parieto-Occipital Sulcus Area 2		0.611903	0.000206	1.7e-05		0.602804	0.000291	2.7e-05		0.160444	0.394615	0.187186
16	L_V7	Seventh Visual Area		0.497006	0.005318	0.000925		0.476628	0.007633	0.001682		0.114305	0.598113	0.365608
17	L_IPS1	IntraParietal Sulcus Area 1		0.469502	0.005995	0.001099		0.443256	0.010955	0.00286		0.173514	0.255894	0.098715
18	L_FFC	Fusiform Face Complex		-0.372898	0.019694	0.004487		-0.324779	0.022023	0.006362		-0.220696	0.239806	0.089261
19	L_V3B	Area V3B		0.374138	0.036254	0.00935		0.336962	0.044677	0.015366		-0.038841	0.852906	0.744532
20	L_LO1	Area Lateral Occipital 1		0.121485	0.593081	0.408567		0.091529	0.696801	0.529558		0.083658	0.732369	0.530968
21	L_LO2	Area Lateral Occipital 2		0.042787	0.848847	0.76632		-0.041955	0.849429	0.764487		0.110941	0.637057	0.419396
22	L_PIT	Posterior InferoTemporal		-0.119365	0.601192	0.423416		0.023401	0.930384	0.868358		-0.205879	0.331815	0.146551
23	L_MT	Middle Temporal Area		-0.195019	0.339732	0.185909		-0.147439	0.480183	0.31612		-0.053008	0.820367	0.691521
24	L_A1	Primary Auditory Cortex		0.156078	0.419221	0.255026		0.045118	0.828976	0.732262		0.194249	0.255894	0.099514
25	L_PSL	PeriSylvian Language Area		-0.153621	0.429401	0.262411		-0.194829	0.311668	0.171417		0.125593	0.521237	0.290478
26	L_SFL	Superior Frontal Language Area		-0.256651	0.122279	0.047892		-0.167063	0.307919	0.165324		0.110827	0.589264	0.358469
27	L_PCV	PreCuneus Visual Area		0.370296	0.040156	0.01126		0.410157	0.021777	0.006231		-0.084598	0.688925	0.470765
28	L_STV	Superior Temporal Visual Area		-0.300183	0.086566	0.029577		-0.407601	0.013949	0.003681		-0.052124	0.811291	0.67694
29	L_7Pm	Medial Area 7P		0.42845	0.021229	0.004954		0.522797	0.003955	0.000681		0.025175	0.920389	0.857989
30	L_7m	Area 7m		0.442217	0.006085	0.001133		0.458051	0.008147	0.001833		-0.161027	0.382033	0.177221
31	L_POS1	Parieto-Occipital Sulcus Area 1		0.176323	0.247684	0.119026		0.216945	0.152148	0.072693		-0.216851	0.191131	0.06371
32	L_23d	Area 23d		-0.31243	0.048077	0.013889		-0.297139	0.061343	0.023004		-0.066489	0.748852	0.578761
33	L_v23ab	Area ventral 23 a+b		-0.334001	0.031521	0.00753		-0.10085	0.607504	0.428628		-0.111188	0.631578	0.41228
34	L_d23ab	Area dorsal 23 a+b		-0.3515	0.014935	0.003195		-0.253177	0.117238	0.05178		-0.009971	0.955831	0.92397
35	L_31pv	Area 31p ventral		0.15425	0.467465	0.290867		0.103878	0.646773	0.468911		0.077211	0.710041	0.505059
36	L_5m	Area 5m		0.734783	3e-06	0		0.631197	0.000126	9e-06		0.385597	0.007881	0.000547
37	L_5mv	Area 5m ventral		0.648259	5.2e-05	3e-06		0.468852	0.003528	0.000568		0.276693	0.063188	0.011165
38	L_23c	Area 23c		0.139766	0.459414	0.283306		0.145946	0.414176	0.25771		0.168924	0.314044	0.133469
39	L_5L	Area 5L		0.684517	3.8e-05	2e-06		0.614491	0.000162	1.3e-05		0.458466	0.003091	0.000146
40	L_24dd	Dorsal Area 24d		0.379554	0.024184	0.00571		0.338267	0.022761	0.006765		0.180712	0.343031	0.154224
41	L_24dv	Ventral Area 24d		-0.315185	0.071481	0.021643		-0.155976	0.385457	0.22494		-0.304288	0.087074	0.017899
42	L_7AL	Lateral Area 7A		0.646045	0.00017	1.4e-05		0.638717	0.000214	2e-05		0.283395	0.08718	0.018163
43	L_SCEF	Supplementary and Cingulate Eye Field		-0.124319	0.48738	0.312735		-0.27613	0.064042	0.024194		0.197933	0.289355	0.118153
44	L_6ma	Area 6m anterior		-0.051634	0.81727	0.69922		-0.168887	0.353818	0.20148		0.192025	0.265572	0.104016
45	L_7Am	Medial Area 7A		0.460224	0.007699	0.001476		0.579251	0.001089	0.000132		-0.170112	0.322619	0.141093
46	L_7PL	Lateral Area 7P		0.473955	0.005318	0.000946		0.667405	9.3e-05	7e-06		-0.000334	0.997955	0.997955
47	L_7PC	Area 7PC		0.123593	0.581621	0.399033		0.276052	0.12632	0.057546		-0.107971	0.589264	0.35747
48	L_LIPv	Area Lateral IntraParietal ventral		0.574309	0.001244	0.000159		0.398828	0.025796	0.008169		0.363485	0.025746	0.002718
49	L_VIP	Ventral IntraParietal Complex		0.183234	0.400753	0.233118		0.470942	0.008927	0.002083		-0.138667	0.503291	0.274014
50	L_MIP	Medial IntraParietal Area		0.386854	0.039949	0.010986		0.478267	0.006725	0.001395		0.220981	0.177192	0.054634
51	L_1	Area 1		0.540343	6e-06	0		0.3385	0.009551	0.002319		0.430983	0.002361	4.2e-05
52	L_2	Area 2		0.550912	0.000457	4.4e-05		0.492863	0.002412	0.000375		0.167819	0.245762	0.092395
53	L_3a	Area 3a		0.213279	0.279701	0.141404		0.154804	0.428158	0.267612		0.062605	0.748852	0.582822
54	L_6d	Dorsal area 6		-0.04471	0.845299	0.760769		0.213673	0.202389	0.10007		-0.158625	0.385993	0.181202
55	L_6mp	Area 6mp		0.064589	0.781024	0.641989		0.140598	0.469191	0.298457		-0.030972	0.896498	0.80946
56	L_6v	Ventral Area 6		0.163662	0.360118	0.200984		0.081802	0.667526	0.489519		0.099159	0.650126	0.431612
57	L_p24pr	Area Posterior 24 prime		0.404486	0.01731	0.003895		0.162182	0.39729	0.235514		0.34216	0.03985	0.005147
58	L_33pr	Area 33 prime		-0.066049	0.781024	0.640639		-0.025836	0.91661	0.840226		0.033877	0.898189	0.81835
59	L_a24pr	Anterior 24 prime		0.023339	0.91988	0.877327		-0.064975	0.767948	0.635958		0.192429	0.343031	0.154364
60	L_p32pr	Area p32 prime		-0.38558	0.034514	0.008533		-0.477047	0.001089	0.000125		0.023392	0.920389	0.85841
61	L_a24	Area a24		0.022787	0.918668	0.867631		-0.207501	0.133785	0.062062		0.334396	0.063188	0.011233
62	L_d32	Area dorsal 32		-0.094689	0.700142	0.527052		-0.292867	0.060051	0.022352		0.158981	0.442979	0.221489
63	L_8BM	Area 8BM		-0.226293	0.143286	0.05811		-0.408709	0.004776	0.000876		0.248451	0.161717	0.048066
64	L_p32	Area p32		0.014346	0.944654	0.923662		-0.180798	0.164562	0.079995		0.357062	0.047848	0.007131
65	L_10r	Area 10r		-0.216832	0.24345	0.114286		-0.240343	0.133539	0.061576		0.092861	0.702532	0.482015
66	L_47m	Area 47m		-0.344701	0.065856	0.019574		-0.42678	0.004409	0.000772		0.064538	0.787021	0.633989
67	L_8Av	Area 8Av		-0.083265	0.682396	0.509902		0.034789	0.867718	0.785767		-0.001119	0.997818	0.992275
68	L_8Ad	Area 8Ad		0.089267	0.708507	0.54026		-0.062331	0.775129	0.65153		0.335687	0.035974	0.004333
69	L_9m	Area 9 Middle		0.039128	0.824375	0.716748		-0.196088	0.132905	0.060915		0.471766	0.002361	3e-05
70	L_8BL	Area 8B Lateral		-0.21333	0.207783	0.093502		-0.122734	0.521237	0.347491		0.058461	0.787021	0.630611
71	L_9p	Area 9 Posterior		0.129305	0.52881	0.348133		0.000395	0.997575	0.997575		0.271674	0.112691	0.027128
72	L_10d	Area 10d		0.28293	0.036254	0.009531		0.06386	0.710374	0.552513		0.465525	0.003018	0.000117
73	L_8C	Area 8C		0.186332	0.326991	0.174474		0.067417	0.756821	0.614963		0.212632	0.177278	0.055681
74	L_44	Area 44		-0.151943	0.476388	0.297742		-0.191203	0.329898	0.184526		-0.01039	0.96422	0.940114
75	L_45	Area 45		-0.278092	0.097843	0.034245		-0.294055	0.078221	0.031288		0.204073	0.203366	0.069483
76	L_47l	Area 47 lateral		-0.163478	0.309097	0.163135		-0.443654	0.001389	0.000197		0.391998	0.013548	0.001174
77	L_a47r	Area anterior 47r		-0.243071	0.098415	0.034719		-0.335284	0.009551	0.00229		0.214845	0.230284	0.083233
78	L_6r	Rostral Area 6		-0.031629	0.892697	0.825744		0.026092	0.920697	0.854987		-0.04074	0.854218	0.750214
79	L_IFJa	Area IFJa		0.071134	0.781024	0.63958		0.14506	0.4764	0.30569		-0.058569	0.801704	0.663633
80	L_IFJp	Area IFJp		0.069939	0.781024	0.637221		0.059531	0.787067	0.666821		-0.063335	0.794095	0.649522
81	L_IFSp	Area IFSp		-0.062858	0.80936	0.674467		0.085541	0.715268	0.558306		-0.064732	0.781793	0.616748
82	L_IFSa	Area IFSa		-0.093044	0.690054	0.51754		-0.176902	0.362022	0.209168		0.22691	0.184144	0.060358
83	L_p9-46v	Area posterior 9-46v		-0.0447	0.830524	0.724401		-0.013158	0.955382	0.919631		-0.040218	0.839591	0.718682
84	L_46	Area 46		0.037414	0.855057	0.778038		-0.072638	0.726858	0.571391		0.315565	0.040179	0.005357
85	L_a9-46v	Area anterior 9-46v		-0.032675	0.859543	0.789871		-0.137981	0.398327	0.23789		0.032434	0.889313	0.7905
86	L_9-46d	Area 9-46d		0.149043	0.40384	0.238355		0.031051	0.87	0.79025		0.195298	0.245762	0.093526
87	L_9a	Area 9 anterior		0.151321	0.399541	0.228675		0.074672	0.70868	0.543321		0.317172	0.028274	0.003142
88	L_10v	Area 10v		0.057343	0.747373	0.593747		-0.227868	0.085992	0.035113		0.148973	0.463839	0.2369
89	L_a10p	Area anterior 10p		-0.12671	0.48738	0.311826		-0.15856	0.337966	0.190575		-0.051062	0.811291	0.678953
90	L_10pp	Polar 10p		-0.083428	0.674966	0.502475		-0.12069	0.47813	0.311543		-0.057809	0.801704	0.661537
91	L_11l	Area 11l		-0.163115	0.334216	0.181962		-0.365909	0.009123	0.002154		0.267274	0.13566	0.035799
92	L_13l	Area 13l		-0.391369	0.00521	0.000883		-0.466838	0.000211	1.9e-05		0.011272	0.957876	0.928608
93	L_OFC	Orbital Frontal Complex		-0.337532	0.013761	0.002829		-0.58804	2.7e-05	1e-06		0.175932	0.421337	0.205987
94	L_47s	Area 47s		-0.168622	0.291682	0.151513		-0.383123	0.008194	0.001889		0.134108	0.521237	0.291885
95	L_LIPd	Area Lateral IntraParietal dorsal		0.22703	0.285554	0.145157		0.281394	0.146346	0.069108		-0.088	0.674919	0.4548
96	L_6a	Area 6 anterior		-0.075588	0.7502	0.598076		-0.157795	0.41156	0.250365		0.085467	0.71128	0.509751
97	L_i6-8	Inferior 6-8 Transitional Area		-0.127318	0.579842	0.393004		-0.120571	0.540688	0.370972		0.095596	0.660847	0.440565
98	L_s6-8	Superior 6-8 Transitional Area		-0.109755	0.648687	0.468496		-0.099576	0.661917	0.483567		0.074818	0.747962	0.569282
99	L_43	Area 43		-0.041066	0.845299	0.756094		-0.259302	0.111627	0.048062		0.268059	0.135391	0.035352
100	L_OP4	Area OP4/PV		-0.089573	0.61771	0.439261		-0.13383	0.413035	0.253236		-0.026144	0.920389	0.841616
101	L_OP1	Area OP1/SII		0.10079	0.581621	0.396028		0.063841	0.756821	0.611423		-0.075443	0.748852	0.575008
102	L_OP2-3	Area OP2-3/VS		0.063847	0.765275	0.61222		0.046248	0.820846	0.720521		-0.179406	0.383546	0.178988
103	L_52	Area 52		-0.207839	0.275556	0.138543		-0.201768	0.270377	0.139695		-0.141946	0.521237	0.292472
104	L_RI	RetroInsular Cortex		0.010539	0.952941	0.939706		-0.006229	0.978542	0.964862		0.05747	0.790168	0.638719
105	L_PFcm	Area PFcm		-0.091045	0.660981	0.479211		-0.084325	0.696801	0.529051		-0.073861	0.736007	0.544173
106	L_PoI2	Posterior Insular Area 2		-0.683703	1e-06	0		-0.721306	0	0		0.402104	0.030375	0.003544
107	L_TA2	Area TA2		-0.413139	0.003934	0.000596		-0.366804	0.005423	0.001069		-0.248207	0.198204	0.067169
108	L_FOP4	Frontal OPercular Area 4		-0.353595	0.035518	0.008879		-0.440175	0.006082	0.001216		-0.13472	0.472713	0.25186
109	L_MI	Middle Insular Area		-0.930846	0	0		-0.931632	0	0		-0.050449	0.822618	0.699225
110	L_Pir	Pirform Cortex		-0.753124	1e-06	0		-0.532181	0.000773	8.4e-05		-0.298111	0.139745	0.038872
111	L_AVI	Anterior Ventral Insular Area		-0.432932	0.00405	0.000641		-0.546851	0.000162	1.3e-05		-0.003192	0.992406	0.979497
112	L_AAIC	Anterior Agranular Insula Complex		-0.619053	5.9e-05	4e-06		-0.80064	0	0		0.144311	0.562029	0.330171
113	L_FOP1	Frontal Opercular Area 1		-0.333303	0.053885	0.015716		-0.413366	0.009551	0.002335		-0.0054	0.983951	0.964818
114	L_FOP3	Frontal Opercular Area 3		-0.472964	0.001636	0.000227		-0.483263	0.000867	9.6e-05		-0.282054	0.096201	0.021111
115	L_FOP2	Frontal Opercular Area 2		-0.20109	0.21778	0.099211		-0.179607	0.263175	0.134512		-0.286497	0.112691	0.027547
116	L_PFt	Area PFt		0.025813	0.906331	0.845909		-0.029406	0.897927	0.820606		0.040157	0.845903	0.73269
117	L_AIP	Anterior IntraParietal Area		-0.043134	0.855057	0.779052		-0.098964	0.685518	0.511977		-0.178197	0.268677	0.105978
118	L_EC	Entorhinal Cortex		0.098456	0.674646	0.499786		-0.263097	0.124366	0.055623		0.323506	0.097522	0.022213
119	L_PreS	PreSubiculum		-0.097715	0.674646	0.499321		-0.430526	0.007633	0.001696		0.173824	0.442979	0.219198
120	L_H	Hippocampus		0.046909	0.849814	0.769553		-0.278579	0.085954	0.034859		0.143337	0.562029	0.330973
121	L_ProS	ProStriate Area		0.168264	0.40384	0.241182		0.179004	0.385457	0.226991		0.058762	0.794095	0.650716
122	L_PeEc	Perirhinal Ectorhinal Cortex		-0.091855	0.713513	0.552525		-0.262745	0.156638	0.075709		0.203291	0.299106	0.125203
123	L_STGa	Area STGa		-0.41052	0.003934	0.000601		-0.239348	0.089273	0.036701		-0.524711	0.003018	0.000117
124	L_PBelt	ParaBelt Complex		0.170271	0.360118	0.201066		0.01593	0.950118	0.899973		0.109801	0.598113	0.368487
125	L_A5	Auditory 5 Complex		-0.012258	0.944237	0.919107		-0.059714	0.752669	0.604226		-0.03669	0.870365	0.77124
126	L_PHA1	ParaHippocampal Area 1		-0.086497	0.713513	0.552972		-0.184393	0.311668	0.170367		0.280281	0.136495	0.036399
127	L_PHA3	ParaHippocampal Area 3		0.196507	0.274928	0.137464		-0.264995	0.065074	0.024764		0.32161	0.043078	0.006222
128	L_STSda	Area STSd anterior		-0.242934	0.214588	0.097161		-0.14799	0.443183	0.279452		-0.250322	0.177278	0.056631
129	L_STSdp	Area STSd posterior		-0.104909	0.636858	0.454646		-0.147558	0.455999	0.288799		-0.268815	0.108779	0.025438
130	L_STSvp	Area STSv posterior		-0.338827	0.031635	0.007645		-0.347996	0.024813	0.007651		-0.105004	0.607714	0.383354
131	L_TGd	Area TG dorsal		-0.228478	0.14137	0.056941		-0.274807	0.044677	0.015389		-0.22099	0.185296	0.06125
132	L_TE1a	Area TE1 anterior		-0.121982	0.489037	0.315879		-0.080175	0.679714	0.500345		-0.250997	0.152438	0.044461
133	L_TE1p	Area TE1 posterior		-0.500289	0.000933	0.000111		-0.370419	0.015868	0.00432		-0.26795	0.122366	0.031611
134	L_TE2a	Area TE2 anterior		-0.196795	0.226286	0.103714		-0.070637	0.710374	0.552234		-0.381798	0.025661	0.002598
135	L_TF	Area TF		-0.255048	0.086566	0.029529		-0.166068	0.311668	0.170779		-0.328756	0.073146	0.013817
136	L_TE2p	Area TE2 posterior		-0.152883	0.40384	0.239007		-0.274004	0.041451	0.013702		-0.066968	0.766015	0.602173
137	L_PHT	Area PHT		-0.502956	0.000928	0.000108		-0.362968	0.01628	0.004477		-0.373699	0.030375	0.003522
138	L_PH	Area PH		-0.273504	0.104403	0.038571		-0.427297	0.002317	0.000354		-0.046708	0.830952	0.708617
139	L_TPOJ1	Area TemporoParietoOccipital Junction 1		-0.274886	0.108354	0.040934		-0.293884	0.074717	0.029264		-0.205137	0.221716	0.076985
140	L_TPOJ2	Area TemporoParietoOccipital Junction 2		-0.22413	0.259328	0.125343		-0.12601	0.549965	0.380393		-0.304682	0.073633	0.014113
141	L_TPOJ3	Area TemporoParietoOccipital Junction 3		-0.250168	0.206058	0.092154		-0.190532	0.355907	0.203884		-0.222665	0.230284	0.083798
142	L_DVT	Dorsal Transitional Visual Area		0.462749	0.004873	0.000797		0.40614	0.014287	0.00381		0.268236	0.086799	0.017601
143	L_PGp	Area PGp		-0.058854	0.815743	0.690734		-0.086463	0.710374	0.551897		-0.009943	0.961455	0.934748
144	L_IP2	Area IntraParietal 2		0.184708	0.354943	0.195219		0.201941	0.288671	0.151552		0.017215	0.938627	0.884643
145	L_IP1	Area IntraParietal 1		0.022286	0.91988	0.87996		0.066635	0.775129	0.650768		0.081233	0.669701	0.448327
146	L_IP0	Area IntraParietal 0		0.02309	0.91988	0.8727		0.092362	0.696801	0.525006		-0.092345	0.598113	0.368836
147	L_PFop	Area PF opercular		0.068017	0.745799	0.590424		-0.046579	0.806426	0.702042		0.320155	0.068964	0.012452
148	L_PF	Area PF Complex		-0.090024	0.672986	0.491653		-0.042602	0.836448	0.743085		-0.066994	0.710041	0.499058
149	L_PFm	Area PFm Complex		0.11872	0.548596	0.367888		0.045079	0.836448	0.74351		0.105031	0.533756	0.302181
150	L_PGi	Area PGi		-0.231438	0.188185	0.081024		-0.258278	0.116889	0.051301		-0.118519	0.472713	0.253427
151	L_PGs	Area PGs		-0.294165	0.086995	0.029965		-0.281538	0.095409	0.040019		0.012044	0.952412	0.912728
152	L_V6A	Area V6A		0.340692	0.069733	0.02092		0.273266	0.122376	0.054389		0.358872	0.057872	0.009352
153	L_VMV1	VentroMedial Visual Area 1		0.125277	0.555962	0.375274		0.101731	0.623485	0.444543		0.061787	0.802721	0.666705
154	L_VMV3	VentroMedial Visual Area 3		0.050079	0.831453	0.727522		0.052823	0.793703	0.685023		0.13563	0.537387	0.306012
155	L_PHA2	ParaHippocampal Area 2		-0.328858	0.086566	0.028861		-0.349577	0.025577	0.008028		0.017455	0.943187	0.893408
156	L_V4t	Area V4t		0.171857	0.392324	0.221227		0.003355	0.991954	0.980932		0.115065	0.607714	0.384993
157	L_FST	Area FST		-0.279371	0.108354	0.040728		-0.300732	0.068698	0.026525		-0.162338	0.469637	0.241341
158	L_V3CD	Area V3CD		0.231334	0.247684	0.118614		0.236894	0.209343	0.104672		0.08812	0.710041	0.493181
159	L_LO3	Area Lateral Occipital 3		-0.156261	0.476896	0.299385		-0.132873	0.53517	0.361887		-0.045978	0.845903	0.733116
160	L_VMV2	VentroMedial Visual Area 2		-0.040732	0.858566	0.784634		0.155956	0.39852	0.239112		-0.119719	0.607714	0.388262
161	L_31pd	Area 31pd		0.275458	0.155171	0.065086		0.323509	0.080318	0.03235		0.110688	0.581876	0.346888
162	L_31a	Area 31a		-0.275254	0.156036	0.065882		-0.097485	0.68395	0.507263		-0.110392	0.617367	0.396191
163	L_VVC	Ventral Visual Complex		-0.197369	0.232779	0.107337		-0.125397	0.476774	0.307254		-0.253373	0.151498	0.043766
164	L_25	Area 25		-0.622449	1.2e-05	1e-06		-0.597059	0	0		0.213748	0.322619	0.141594
165	L_s32	Area s32		-0.047221	0.845299	0.751358		-0.300935	0.024019	0.007206		0.358899	0.057872	0.009438
166	L_pOFC	posterior OFC Complex		-0.694544	1e-06	0		-0.472537	0.000773	8.3e-05		-0.000426	0.997955	0.99764
167	L_PoI1	Area Posterior Insular 1		-0.841583	0	0		-0.548289	2e-05	1e-06		-0.455246	0.010827	0.000842
168	L_Ig	Insular Granular Complex		-0.322286	0.039949	0.01089		-0.454372	0.002464	0.00039		-0.066142	0.753935	0.590582
169	L_FOP5	Area Frontal Opercular 5		-0.260237	0.140274	0.05611		-0.350809	0.030196	0.009897		0.028221	0.898139	0.81581
170	L_p10p	Area posterior 10p		0.295023	0.084674	0.027215		0.048249	0.806426	0.703383		0.262586	0.087767	0.018772
171	L_p47r	Area posterior 47r		-0.394822	0.01731	0.003852		-0.409558	0.006725	0.001436		-0.023565	0.920389	0.852932
172	L_TGv	Area TG Ventral		-0.274659	0.084674	0.027941		-0.288779	0.054306	0.01946		-0.322466	0.069299	0.012705
173	L_MBelt	Medial Belt Complex		-0.046843	0.815743	0.691142		-0.135545	0.413035	0.254038		-0.030275	0.894428	0.804986
174	L_LBelt	Lateral Belt Complex		0.039153	0.845299	0.757198		0.130033	0.47813	0.312113		-0.227688	0.230881	0.084656
175	L_A4	Auditory 4 Complex		0.049017	0.81185	0.683307		0.011969	0.955382	0.916951		0.100526	0.624819	0.404397
176	L_STSva	Area STSv anterior		-0.082763	0.708507	0.543189		-0.087916	0.685518	0.512234		-0.221119	0.223828	0.079139
177	L_TE1m	Area TE1 Middle		-0.11831	0.548596	0.367438		-0.240226	0.125305	0.056735		0.119556	0.589264	0.357438
178	L_PI	Para-Insular Area		-0.46677	0.001628	0.000222		-0.565287	1e-05	0		-0.313103	0.11383	0.028458
179	L_a32pr	Area anterior 32 prime		-0.306215	0.084674	0.02799		-0.413897	0.002126	0.000319		-0.151621	0.472713	0.251332
180	L_p24	Area posterior 24		-0.279436	0.144369	0.059117		-0.344293	0.028931	0.009403		0.110164	0.637057	0.418846
181	R_V1	Primary Visual Cortex		0.495483	0.003965	0.000617		-0.238698	0.044976	0.015617		0.13463	0.499956	0.270809
182	R_MST	Medial Superior Temporal Area		-0.157802	0.415891	0.25069		0.53173	0.001363	0.000185		-0.112242	0.581876	0.347432
183	R_V6	Sixth Visual Area		0.466583	0.006103	0.001153		-0.176853	0.263175	0.134464		0.429193	0.010827	0.000842
184	R_V2	Second Visual Area		0.73762	2e-06	0		0.450789	0.00615	0.001247		0.404777	0.004418	0.000231
185	R_V3	Third Visual Area		0.581413	0.000238	2.1e-05		0.703337	1e-05	0		0.152085	0.382033	0.176856
186	R_V4	Fourth Visual Area		0.331583	0.033117	0.008095		0.678064	1e-05	0		0.058536	0.748852	0.584521
187	R_V8	Eighth Visual Area		-0.361889	0.036254	0.00955		0.404912	0.004454	0.000792		-0.198178	0.271515	0.107852
188	R_4	Primary Motor Cortex		-0.089445	0.642093	0.46195		-0.176438	0.309203	0.167485		-0.168327	0.317823	0.135957
189	R_3b	Primary Sensory Cortex		0.54348	0.000867	9.4e-05		0.108739	0.53517	0.362726		0.501352	0.004418	0.000245
190	R_FEF	Frontal Eye Fields		-0.085861	0.713513	0.551283		0.123241	0.537173	0.367068		-0.140941	0.515867	0.283727
191	R_PEF	Premotor Eye Field		-0.002462	0.989471	0.986723		0.05894	0.80076	0.693992		-0.086859	0.732369	0.529632
192	R_55b	Area 55b		-0.230265	0.24582	0.116765		0.021355	0.936218	0.881605		-0.22655	0.233139	0.086132
193	R_V3A	Area V3A		0.536792	0.000795	8.4e-05		-0.021701	0.934834	0.877705		0.124334	0.549305	0.31585
194	R_RSC	RetroSplenial Complex		0.108768	0.601192	0.418293		0.56628	0.000533	5.2e-05		0.022472	0.929632	0.872821
195	R_POS2	Parieto-Occipital Sulcus Area 2		0.624143	6.4e-05	4e-06		0.137611	0.47813	0.310761		0.017186	0.938627	0.886481
196	R_V7	Seventh Visual Area		0.286219	0.135828	0.053577		0.649457	2.6e-05	1e-06		0.077066	0.735861	0.535543
197	R_IPS1	IntraParietal Sulcus Area 1		0.415892	0.019694	0.004541		0.363663	0.041567	0.014086		0.215737	0.192747	0.064784
198	R_FFC	Fusiform Face Complex		-0.704875	2e-06	0		0.388438	0.027145	0.008671		-0.492131	0.002361	5.7e-05
199	R_V3B	Area V3B		0.23359	0.235606	0.10995		-0.510683	0.000162	1.4e-05		0.042156	0.852402	0.741116
200	R_LO1	Area Lateral Occipital 1		0.169616	0.401971	0.235599		0.272715	0.115469	0.050357		0.015824	0.948921	0.902398
201	R_LO2	Area Lateral Occipital 2		0.158218	0.400753	0.23185		0.183401	0.315149	0.174207		0.116839	0.581876	0.347509
202	R_PIT	Posterior InferoTemporal		0.138274	0.489037	0.31777		0.053082	0.787478	0.669356		0.199281	0.321668	0.138496
203	R_MT	Middle Temporal Area		0.091128	0.66388	0.483157		0.008271	0.975343	0.945687		-0.012853	0.954522	0.918103
204	R_A1	Primary Auditory Cortex		0.08376	0.708507	0.539483		-0.002385	0.992888	0.984614		0.060186	0.787021	0.633705
205	R_PSL	PeriSylvian Language Area		-0.011826	0.951731	0.933225		0.023352	0.920697	0.85676		-0.150168	0.472713	0.247113
206	R_SFL	Superior Frontal Language Area		-0.339399	0.036254	0.009567		-0.051745	0.82363	0.725252		-0.058589	0.791017	0.641603
207	R_PCV	PreCuneus Visual Area		0.294034	0.101048	0.036489		-0.104279	0.623485	0.448352		0.187895	0.287889	0.115955
208	R_STV	Superior Temporal Visual Area		-0.204541	0.296467	0.155602		0.240373	0.200803	0.098728		-0.071393	0.736007	0.558139
209	R_7Pm	Medial Area 7P		0.333071	0.081161	0.02525		-0.23858	0.207312	0.10308		-0.025033	0.920389	0.855755
210	R_7m	Area 7m		0.271119	0.090668	0.031482		0.441007	0.010681	0.002759		-0.185589	0.255894	0.099379
211	R_POS1	Parieto-Occipital Sulcus Area 1		0.386215	0.005318	0.000937		0.314542	0.059389	0.021941		-0.265653	0.097516	0.021941
212	R_23d	Area 23d		-0.261476	0.101054	0.036773		0.542501	5.5e-05	3e-06		-0.250971	0.108779	0.025447
213	R_v23ab	Area ventral 23 a+b		-0.178918	0.287697	0.147671		-0.204207	0.264749	0.136052		-0.204977	0.289355	0.117697
214	R_d23ab	Area dorsal 23 a+b		-0.177837	0.328361	0.177862		0.080352	0.699856	0.534612		-0.105325	0.626234	0.407052
215	R_31pv	Area 31p ventral		0.129891	0.548596	0.368237		-0.076797	0.739651	0.585557		-0.093742	0.639953	0.42308
216	R_5m	Area 5m		0.774307	1e-06	0		0.075114	0.744	0.591935		0.545726	0.000375	1e-06
217	R_5mv	Area 5m ventral		0.54578	0.000262	2.3e-05		0.511929	0.001729	0.000255		0.354279	0.006372	0.000389
218	R_23c	Area 23c		0.001741	0.989884	0.989884		0.239823	0.152148	0.072384		0.034465	0.854579	0.754878
219	R_5L	Area 5L		0.664119	6.7e-05	5e-06		-0.086024	0.681999	0.503922		0.433479	0.002594	7.2e-05
220	R_24dd	Dorsal Area 24d		0.282042	0.112813	0.042932		0.539925	0.00113	0.000144		0.157811	0.402295	0.193325
221	R_24dv	Ventral Area 24d		-0.054465	0.820622	0.709962		0.317919	0.04147	0.013934		0.006238	0.981192	0.959388
222	R_7AL	Lateral Area 7A		0.707486	2.6e-05	1e-06		-0.031443	0.895659	0.816045		0.07764	0.710041	0.503683
223	R_SCEF	Supplementary and Cingulate Eye Field		-0.102882	0.601192	0.420699		0.722269	2e-05	1e-06		0.346347	0.055169	0.008582
224	R_6ma	Area 6m anterior		-0.051822	0.820622	0.710648		-0.18386	0.245519	0.123442		0.183925	0.310784	0.13122
225	R_7Am	Medial Area 7A		0.414626	0.016132	0.00354		-0.155555	0.41156	0.249672		-0.107525	0.617367	0.397859
226	R_7PL	Lateral Area 7P		0.297018	0.104403	0.038442		0.573357	0.001089	0.000133		0.10622	0.603016	0.37694
227	R_7PC	Area 7PC		-0.003056	0.988116	0.982626		0.286076	0.110146	0.047118		-0.260398	0.113598	0.028084
228	R_LIPv	Area Lateral IntraParietal ventral		0.325572	0.084674	0.027558		0.075361	0.744	0.5952		0.022395	0.920389	0.85903
229	R_VIP	Ventral IntraParietal Complex		0.253246	0.202048	0.089799		0.147576	0.479684	0.31446		-0.071374	0.736007	0.554684
230	R_MIP	Medial IntraParietal Area		0.046494	0.845299	0.752074		0.389108	0.024138	0.007308		-0.274305	0.116226	0.029702
231	R_1	Area 1		0.346282	0.014809	0.003126		0.388679	0.021777	0.006209		0.423647	0.006606	0.000422
232	R_2	Area 2		0.43492	0.010288	0.002058		0.175033	0.25979	0.131338		0.134953	0.411553	0.198917
233	R_3a	Area 3a		0.217847	0.287697	0.147844		0.33185	0.05457	0.019706		0.240874	0.177278	0.056357
234	R_6d	Dorsal area 6		-0.161561	0.413922	0.248353		0.112473	0.609169	0.431495		-0.2656	0.137592	0.037456
235	R_6mp	Area 6mp		-0.155696	0.482329	0.304136		0.040558	0.849429	0.758521		-0.196459	0.322619	0.140494
236	R_6v	Ventral Area 6		0.013131	0.944237	0.920631		-0.008443	0.975343	0.953669		-0.153736	0.472713	0.248595
237	R_p24pr	Area Posterior 24 prime		-0.029112	0.898786	0.833976		0.060326	0.775129	0.6524		0.236808	0.167296	0.050654
238	R_33pr	Area 33 prime		-0.21525	0.291682	0.151225		-0.088781	0.685949	0.514462		-0.144265	0.562029	0.330216
239	R_a24pr	Anterior 24 prime		-0.079964	0.733532	0.578675		-0.158995	0.39729	0.236167		0.149823	0.480944	0.259175
240	R_p32pr	Area p32 prime		-0.26127	0.189652	0.082183		-0.169254	0.355907	0.204647		0.086578	0.710041	0.498326
241	R_a24	Area a24		-0.181451	0.398825	0.226059		-0.282131	0.05777	0.021182		0.500886	0.003054	0.000134
242	R_d32	Area dorsal 32		-0.117551	0.581621	0.399057		-0.350135	0.010013	0.002475		0.133931	0.520128	0.287515
243	R_8BM	Area 8BM		-0.279988	0.038929	0.010489		-0.242821	0.124366	0.055965		0.328636	0.043078	0.006109
244	R_p32	Area p32		0.019772	0.92644	0.895559		-0.394437	0.005083	0.000974		0.191556	0.343031	0.153784
245	R_10r	Area 10r		0.06384	0.768718	0.61711		-0.160593	0.329898	0.18511		0.248998	0.160012	0.047115
246	R_47m	Area 47m		-0.134651	0.52881	0.345267		-0.245839	0.095409	0.039985		0.259267	0.177278	0.056223
247	R_8Av	Area 8Av		0.136435	0.48571	0.307616		-0.34515	0.02511	0.007812		0.284634	0.058454	0.009905
248	R_8Ad	Area 8Ad		0.10917	0.641853	0.459995		0.051797	0.793703	0.685672		0.029614	0.893586	0.801745
249	R_9m	Area 9 Middle		0.129577	0.40384	0.241056		0.113033	0.573276	0.400186		0.472428	0.002686	9e-05
250	R_8BL	Area 8B Lateral		0.058976	0.781024	0.641227		-0.111092	0.520618	0.345633		0.15908	0.424755	0.208838
251	R_9p	Area 9 Posterior		0.290346	0.09903	0.035211		0.111195	0.567917	0.394386		0.290532	0.084332	0.016866
252	R_10d	Area 10d		0.353005	0.005357	0.000967		0.139363	0.475959	0.304085		0.469579	0.003054	0.000136
253	R_8C	Area 8C		0.025397	0.909621	0.851507		0.064035	0.726858	0.569719		0.189215	0.276511	0.110604
254	R_44	Area 44		0.217411	0.244207	0.11532		0.023214	0.920697	0.855058		0.225155	0.230284	0.083565
255	R_45	Area 45		0.042282	0.845299	0.750381		0.050854	0.815727	0.713761		0.174169	0.355459	0.160944
256	R_47l	Area 47 lateral		-0.281826	0.084069	0.026622		-0.070388	0.756821	0.615445		0.080323	0.720116	0.518084
257	R_a47r	Area anterior 47r		-0.222366	0.147373	0.060996		-0.442434	0.003811	0.000646		-0.064768	0.748852	0.572559
258	R_6r	Rostral Area 6		-0.073146	0.733532	0.575345		-0.252776	0.076936	0.030347		-0.155711	0.417332	0.20287
259	R_IFJa	Area IFJa		0.260688	0.190633	0.083137		-0.065904	0.765326	0.629268		0.366396	0.041263	0.005616
260	R_IFJp	Area IFJp		0.026093	0.913759	0.857918		0.057529	0.793703	0.682882		0.002745	0.992406	0.984136
261	R_IFSp	Area IFSp		0.28642	0.118536	0.045768		0.017853	0.947458	0.894821		0.329966	0.057872	0.009485
262	R_IFSa	Area IFSa		0.093909	0.674646	0.500363		0.12884	0.528178	0.353586		0.23854	0.148116	0.041966
263	R_p9-46v	Area posterior 9-46v		-0.017159	0.92644	0.894566		0.027873	0.918954	0.844927		0.198577	0.223828	0.079583
264	R_46	Area 46		0.062668	0.781024	0.642175		-0.081994	0.696801	0.530343		0.363727	0.013548	0.001173
265	R_a9-46v	Area anterior 9-46v		-0.019696	0.91988	0.87638		-0.055981	0.775129	0.650065		-0.172199	0.37558	0.172141
266	R_9-46d	Area 9-46d		0.056434	0.81185	0.681668		-0.013496	0.955382	0.917102		0.320237	0.038087	0.004761
267	R_9a	Area 9 anterior		0.160223	0.326991	0.176212		-0.008066	0.975343	0.949207		0.48104	0.002361	5.9e-05
268	R_10v	Area 10v		0.052303	0.81185	0.678866		0.008159	0.975343	0.948296		0.305359	0.087535	0.01848
269	R_a10p	Area anterior 10p		0.168343	0.360118	0.199955		-0.383369	0.003811	0.000637		0.230363	0.167488	0.051177
270	R_10pp	Polar 10p		0.109005	0.489037	0.317874		-0.178856	0.292656	0.154457		-0.043512	0.840957	0.724157
271	R_11l	Area 11l		-0.232196	0.114558	0.043914		0.031931	0.865395	0.78126		0.282066	0.108779	0.025684
272	R_13l	Area 13l		-0.34797	0.012569	0.002549		-0.337447	0.014486	0.003903		0.124813	0.589264	0.356452
273	R_OFC	Orbital Frontal Complex		-0.460036	0.000167	1.3e-05		-0.499969	5.7e-05	4e-06		-0.380454	0.03985	0.005203
274	R_47s	Area 47s		-0.439059	0.002283	0.00033		-0.373963	0.003763	0.000617		0.077337	0.736007	0.557354
275	R_LIPd	Area Lateral IntraParietal dorsal		0.051577	0.838616	0.736118		-0.495331	0.001089	0.000131		0.013052	0.954522	0.920053
276	R_6a	Area 6 anterior		0.128848	0.548596	0.368778		0.023509	0.934834	0.877108		0.068469	0.748852	0.58077
277	R_i6-8	Inferior 6-8 Transitional Area		0.138942	0.48738	0.311149		0.006266	0.978542	0.96199		0.331248	0.054545	0.008333
278	R_s6-8	Superior 6-8 Transitional Area		-0.062288	0.80739	0.670583		0.060942	0.767948	0.637824		-0.013846	0.948921	0.905307
279	R_43	Area 43		-0.075715	0.708507	0.543018		0.014512	0.955382	0.9187		0.392047	0.024901	0.002421
280	R_OP4	Area OP4/PV		-0.112774	0.52881	0.347411		-0.313844	0.056352	0.020506		0.050543	0.811291	0.680583
281	R_OP1	Area OP1/SII		-0.008728	0.95847	0.95034		-0.143114	0.385457	0.226667		-0.13686	0.546218	0.312558
282	R_OP2-3	Area OP2-3/VS		0.053939	0.815743	0.693381		0.041599	0.849429	0.762858		-0.058887	0.791859	0.644485
283	R_52	Area 52		-0.648715	1.4e-05	1e-06		-0.118707	0.536169	0.364893		-0.472277	0.005909	0.000345
284	R_RI	RetroInsular Cortex		0.170644	0.367144	0.206009		-0.485982	0.001301	0.00017		0.065802	0.748852	0.580204
285	R_PFcm	Area PFcm		0.155753	0.419221	0.254628		0.078041	0.73626	0.580827		-0.15075	0.463839	0.237073
286	R_PoI2	Posterior Insular Area 2		-0.724566	0	0		0.099776	0.643756	0.464935		0.292796	0.139745	0.039206
287	R_TA2	Area TA2		-0.385523	0.007877	0.001532		-0.725678	0	0		-0.358228	0.047848	0.007177
288	R_FOP4	Frontal OPercular Area 4		-0.263844	0.121003	0.047057		-0.37546	0.006725	0.001406		-0.127372	0.533756	0.302462
289	R_MI	Middle Insular Area		-1.05431	0	0		-0.313061	0.053761	0.019115		-0.270147	0.139745	0.038619
290	R_Pir	Pirform Cortex		-0.769426	3e-06	0		-0.988522	0	0		-0.126811	0.603016	0.377754
291	R_AVI	Anterior Ventral Insular Area		-0.521269	0.000591	6.1e-05		-0.622637	0.000162	1.4e-05		0.090478	0.710041	0.50689
292	R_AAIC	Anterior Agranular Insula Complex		-0.509028	0.000926	0.000103		-0.67473	1.1e-05	0		0.375559	0.058454	0.009856
293	R_FOP1	Frontal Opercular Area 1		-0.058348	0.801194	0.66321		-0.810541	0	0		-0.041359	0.854218	0.752187
294	R_FOP3	Frontal Opercular Area 3		-0.549048	0.000354	3.3e-05		-0.167622	0.362962	0.21072		-0.198134	0.299106	0.124131
295	R_FOP2	Frontal Opercular Area 2		-0.268805	0.084069	0.026561		-0.415279	0.008194	0.001869		-0.03404	0.891532	0.79495
296	R_PFt	Area PFt		0.107637	0.608734	0.431186		-0.327758	0.018944	0.005262		0.132982	0.509201	0.278646
297	R_AIP	Anterior IntraParietal Area		-0.182774	0.399541	0.229736		-0.00621	0.978542	0.964951		-0.091721	0.603016	0.376037
298	R_EC	Entorhinal Cortex		-0.033902	0.889648	0.820453		-0.169747	0.413035	0.255762		0.281747	0.137592	0.037243
299	R_PreS	PreSubiculum		-0.237642	0.259328	0.126062		-0.392254	0.010285	0.0026		0.068959	0.787021	0.633219
300	R_H	Hippocampus		0.058695	0.820622	0.711206		-0.461653	0.006734	0.001459		0.109333	0.674919	0.455571
301	R_ProS	ProStriate Area		0.333912	0.065728	0.019353		-0.485396	0.001382	0.000192		-0.287556	0.097516	0.021674
302	R_PeEc	Perirhinal Ectorhinal Cortex		-0.070844	0.781024	0.638854		0.45099	0.010168	0.002542		0.31346	0.076619	0.015111
303	R_STGa	Area STGa		-0.498886	0.001382	0.000184		-0.202718	0.288671	0.151346		-0.546108	0.002361	5.8e-05
304	R_PBelt	ParaBelt Complex		-0.243537	0.139604	0.055454		-0.17476	0.329464	0.183036		-0.024749	0.920389	0.844968
305	R_A5	Auditory 5 Complex		-0.296104	0.037085	0.009889		-0.237787	0.143463	0.067348		-0.217302	0.221962	0.077687
306	R_PHA1	ParaHippocampal Area 1		-0.100131	0.674646	0.497947		-0.352798	0.004949	0.000935		0.368146	0.041736	0.005797
307	R_PHA3	ParaHippocampal Area 3		-0.269119	0.086566	0.029521		-0.436881	0.006725	0.001438		0.263433	0.115582	0.029217
308	R_STSda	Area STSd anterior		-0.409494	0.009584	0.00189		-0.544687	8.9e-05	6e-06		-0.518051	0.002361	3.1e-05
309	R_STSdp	Area STSd posterior		-0.419672	0.002139	0.000303		-0.159749	0.348108	0.197261		-0.129348	0.472713	0.252696
310	R_STSvp	Area STSv posterior		0.021663	0.918668	0.865629		-0.42388	0.001363	0.000184		-0.201078	0.299106	0.125458
311	R_TGd	Area TG dorsal		-0.194247	0.235606	0.109606		0.013106	0.955382	0.920882		-0.356786	0.035974	0.004397
312	R_TE1a	Area TE1 anterior		0.025456	0.898786	0.83637		-0.063263	0.744	0.593958		-0.097026	0.680734	0.461386
313	R_TE1p	Area TE1 posterior		-0.176647	0.320612	0.170103		0.052765	0.782973	0.661177		-0.11289	0.607714	0.387415
314	R_TE2a	Area TE2 anterior		0.102219	0.599664	0.414767		0.013654	0.955382	0.914982		-0.171746	0.396586	0.18948
315	R_TF	Area TF		-0.175631	0.296467	0.155645		0.17161	0.306399	0.163413		-0.395238	0.018154	0.001715
316	R_TE2p	Area TE2 posterior		0.304786	0.084674	0.027732		0.025214	0.919689	0.848157		-0.046786	0.839591	0.720649
317	R_PHT	Area PHT		-0.518871	0.000354	3.3e-05		0.048069	0.793703	0.682182		-0.559043	0.00106	6e-06
318	R_PH	Area PH		-0.055739	0.799801	0.659836		-0.330027	0.024253	0.007411		0.080189	0.736007	0.539106
319	R_TPOJ1	Area TemporoParietoOccipital Junction 1		-0.489886	0.000928	0.000108		-0.299013	0.02239	0.00653		-0.213826	0.183104	0.059193
320	R_TPOJ2	Area TemporoParietoOccipital Junction 2		-0.482286	0.002559	0.000377		-0.361007	0.021636	0.00607		-0.305933	0.059073	0.010174
321	R_TPOJ3	Area TemporoParietoOccipital Junction 3		-0.346604	0.040156	0.011298		-0.421205	0.005419	0.001054		-0.36627	0.025661	0.002637
322	R_DVT	Dorsal Transitional Visual Area		0.703048	3e-06	0		-0.229067	0.156638	0.075288		0.462943	0.002361	5.1e-05
323	R_PGp	Area PGp		-0.082345	0.701808	0.530255		0.611256	6.6e-05	4e-06		0.027538	0.896498	0.811829
324	R_IP2	Area IntraParietal 2		-0.140212	0.538593	0.35607		-0.064841	0.767948	0.634684		0.055526	0.787021	0.633662
325	R_IP1	Area IntraParietal 1		-0.196085	0.266537	0.132528		-0.115197	0.623485	0.448563		-0.146309	0.394615	0.187442
326	R_IP0	Area IntraParietal 0		0.082675	0.733532	0.576085		-0.064117	0.759858	0.622661		0.048238	0.795343	0.653948
327	R_PFop	Area PF opercular		0.010749	0.952941	0.938702		0.087666	0.710374	0.551951		0.24288	0.183104	0.059509
328	R_PF	Area PF Complex		-0.07407	0.733532	0.577498		-0.039469	0.849429	0.76381		-0.013559	0.948921	0.906747
329	R_PFm	Area PFm Complex		-0.08045	0.733532	0.576591		-0.057079	0.788501	0.672416		-0.041902	0.820367	0.695033
330	R_PGi	Area PGi		-0.243105	0.185304	0.079269		-0.11286	0.623485	0.447313		0.034891	0.852906	0.746293
331	R_PGs	Area PGs		-0.203472	0.201657	0.089065		-0.362404	0.028261	0.009106		0.071841	0.736007	0.552676
332	R_V6A	Area V6A		0.286456	0.108354	0.040728		-0.334611	0.022761	0.006721		0.418008	0.013548	0.001242
333	R_VMV1	VentroMedial Visual Area 1		-0.251749	0.144369	0.059352		0.125245	0.53517	0.360158		-0.113988	0.603016	0.37856
334	R_VMV3	VentroMedial Visual Area 3		-0.384362	0.016132	0.003496		-0.189896	0.304877	0.161754		-0.253368	0.165634	0.04969
335	R_PHA2	ParaHippocampal Area 2		-0.300227	0.101048	0.036229		-0.285629	0.045608	0.015963		0.085303	0.710041	0.499
336	R_V4t	Area V4t		0.036684	0.859543	0.790302		-0.462288	0.001715	0.000248		0.131309	0.562029	0.328096
337	R_FST	Area FST		-0.455848	0.00521	0.00087		-0.000476	0.997575	0.996903		-0.324628	0.075158	0.014614
338	R_V3CD	Area V3CD		0.242999	0.191801	0.084179		-0.195244	0.198523	0.097056		0.090739	0.688925	0.470254
339	R_LO3	Area Lateral Occipital 3		-0.021033	0.91988	0.881551		0.262372	0.113002	0.048967		-0.132308	0.555387	0.32089
340	R_VMV2	VentroMedial Visual Area 2		-0.220567	0.261967	0.128073		0.064976	0.758262	0.619247		-0.206198	0.292478	0.120241
341	R_31pd	Area 31pd		0.052953	0.820454	0.704223		-0.310816	0.04147	0.013938		0.068197	0.736007	0.540231
342	R_31a	Area 31a		-0.34914	0.075929	0.023411		0.0727	0.756821	0.615968		-0.079067	0.736007	0.553825
343	R_VVC	Ventral Visual Complex		-0.459526	0.000544	5.4e-05		-0.163584	0.428158	0.268788		-0.277859	0.095726	0.020741
344	R_25	Area 25		-0.472211	0.000964	0.000121		-0.443361	0.000747	7.5e-05		0.197653	0.372065	0.169496
345	R_s32	Area s32		-0.148367	0.456744	0.28039		-0.350834	0.004624	0.000835		0.401431	0.01301	0.001048
346	R_pOFC	posterior OFC Complex		-0.366594	0.014551	0.003031		-0.435324	0.001123	0.00014		-0.087619	0.736007	0.549341
347	R_PoI1	Area Posterior Insular 1		-0.79071	0	0		-0.264005	0.100901	0.042883		-0.444382	0.013548	0.001209
348	R_Ig	Insular Granular Complex		-0.459959	0.004873	0.000799		-0.695978	0	0		0.204819	0.245762	0.093125
349	R_FOP5	Area Frontal Opercular 5		-0.323706	0.07165	0.021893		-0.706421	2e-06	0		-0.034262	0.892318	0.798129
350	R_p10p	Area posterior 10p		0.135236	0.466111	0.28873		-0.274472	0.100735	0.042533		0.214991	0.205491	0.07078
351	R_p47r	Area posterior 47r		-0.019557	0.922426	0.886554		-0.117495	0.517877	0.342374		0.08655	0.710041	0.491612
352	R_TGv	Area TG Ventral		-0.110268	0.601192	0.424174		-0.119928	0.545684	0.375915		-0.148311	0.470538	0.244224
353	R_MBelt	Medial Belt Complex		-0.039543	0.845299	0.760025		-0.146829	0.413035	0.255852		-0.062413	0.787021	0.625899
354	R_LBelt	Lateral Belt Complex		0.014699	0.944237	0.916069		-0.280312	0.068698	0.026347		0.002787	0.992406	0.983434
355	R_A4	Auditory 4 Complex		-0.188761	0.17394	0.073925		0.00801	0.975343	0.951476		-0.140535	0.453008	0.227763
356	R_STSva	Area STSv anterior		0.178651	0.264884	0.13097		-0.220715	0.077923	0.030953		-0.153421	0.442979	0.220847
357	R_TE1m	Area TE1 Middle		-0.007748	0.95847	0.950483		0.099158	0.573276	0.402886		-0.078949	0.736007	0.553449
358	R_PI	Para-Insular Area		-0.465853	0.000949	0.000116		0.179252	0.271517	0.141038		-0.305475	0.112691	0.027263
359	R_a32pr	Area anterior 32 prime		-0.05613	0.816136	0.695983		-0.530952	3.3e-05	2e-06		0.154566	0.453236	0.229136
360	R_p24	Area posterior 24		-0.343315	0.046498	0.013304		-0.234127	0.093429	0.038669		0.003888	0.992406	0.977385

## Sheet: Figure 4B XYY vs. XY
ROI Number	ROI ID	ROI Annotation		Cortical Volume				Surface Area				Cortical Thickness
				Standardized effect size (XYY vs. XY)	p value	FDR p value		Standardized effect size (XYY vs. XY)	p value	FDR p value		Standardized effect size (XYY vs. XY)	p value	FDR p value
1	L_V1	Primary Visual Cortex		0.51573	0.040221	0.007262		0.501526	0.037194	0.006199		0.190496	0.625393	0.336036
2	L_MST	Medial Superior Temporal Area		-0.195708	0.599567	0.386388		-0.579532	0.058209	0.012112		-0.157398	0.708051	0.444499
3	L_V6	Sixth Visual Area		0.553979	0.036084	0.006061		0.501914	0.063367	0.013595		0.571775	0.106338	0.002963
4	L_V2	Second Visual Area		0.578814	0.017292	0.001975		0.420876	0.090468	0.025634		0.274412	0.389002	0.127343
5	L_V3	Third Visual Area		0.423873	0.094967	0.026116		0.43628	0.079669	0.021024		0.133764	0.739815	0.494136
6	L_V4	Fourth Visual Area		0.481352	0.082412	0.02129		0.506504	0.063367	0.014382		0.193598	0.625393	0.339898
7	L_V8	Eighth Visual Area		-0.332391	0.349563	0.165071		0.136269	0.734953	0.55071		-0.525566	0.12083	0.010502
8	L_4	Primary Motor Cortex		-0.229444	0.54098	0.311063		0.02808	0.930101	0.898893		-0.160898	0.681925	0.409131
9	L_3b	Primary Sensory Cortex		-0.001483	0.994906	0.994906		0.103491	0.759613	0.618241		-0.047422	0.939486	0.829569
10	L_FEF	Frontal Eye Fields		-0.066026	0.869313	0.784796		-0.11003	0.774432	0.646928		0.016588	0.975257	0.939784
11	L_PEF	Premotor Eye Field		-0.149711	0.663727	0.482438		-0.241997	0.451519	0.254607		-0.073349	0.909123	0.744976
12	L_55b	Area 55b		-0.119638	0.76972	0.6115		-0.232003	0.481703	0.283669		0.06411	0.91453	0.764649
13	L_V3A	Area V3A		0.607952	0.02879	0.004287		0.575666	0.035999	0.00571		0.239189	0.585406	0.291077
14	L_RSC	RetroSplenial Complex		0.19599	0.543689	0.317568		-0.316844	0.246353	0.097857		0.721425	0.077826	0.001297
15	L_POS2	Parieto-Occipital Sulcus Area 2		0.697309	0.001952	7e-05		0.815388	0.001226	4.4e-05		0.200222	0.554611	0.266946
16	L_V7	Seventh Visual Area		0.506295	0.090382	0.024604		0.333681	0.277773	0.122683		0.345495	0.323234	0.083334
17	L_IPS1	IntraParietal Sulcus Area 1		0.629993	0.022003	0.002797		0.346432	0.274469	0.116998		0.621651	0.085934	0.00191
18	L_FFC	Fusiform Face Complex		-0.534123	0.060584	0.013631		-0.370952	0.267316	0.110639		-0.135487	0.739815	0.496827
19	L_V3B	Area V3B		0.493737	0.089331	0.023822		0.466985	0.118382	0.03622		-0.204131	0.625393	0.342128
20	L_LO1	Area Lateral Occipital 1		0.207382	0.578058	0.354863		0.416743	0.170191	0.059659		-0.014946	0.975257	0.94855
21	L_LO2	Area Lateral Occipital 2		0.02856	0.943189	0.899905		0.14348	0.726503	0.534494		0.080485	0.900219	0.720221
22	L_PIT	Posterior InferoTemporal		0.05967	0.875685	0.797846		0.199887	0.612244	0.399659		0.065885	0.919094	0.771798
23	L_MT	Middle Temporal Area		-0.215429	0.544373	0.322777		-0.372402	0.274469	0.115136		0.114085	0.774144	0.548352
24	L_A1	Primary Auditory Cortex		0.075053	0.827866	0.710585		0.266492	0.369637	0.183918		-0.343218	0.359708	0.104288
25	L_PSL	PeriSylvian Language Area		0.11668	0.748139	0.57773		0.345651	0.274469	0.118551		-0.346441	0.362596	0.1118
26	L_SFL	Superior Frontal Language Area		-0.090087	0.814288	0.690617		-0.059238	0.856159	0.773506		-0.179569	0.682527	0.417299
27	L_PCV	PreCuneus Visual Area		0.453231	0.143032	0.041718		0.273493	0.424959	0.223104		0.277683	0.421333	0.152191
28	L_STV	Superior Temporal Visual Area		0.133453	0.687097	0.515323		0.290339	0.373033	0.187553		-0.00312	0.98888	0.98888
29	L_7Pm	Medial Area 7P		0.471999	0.088478	0.023348		0.518351	0.070046	0.017122		0.044796	0.939486	0.834026
30	L_7m	Area 7m		0.559965	0.028993	0.00451		0.446937	0.097354	0.028124		0.131191	0.739815	0.503741
31	L_POS1	Parieto-Occipital Sulcus Area 1		0.596048	0.011136	0.001005		0.573695	0.023213	0.003031		0.14638	0.735008	0.477755
32	L_23d	Area 23d		-0.121556	0.721706	0.553308		-0.580052	0.035674	0.005314		0.536192	0.114763	0.006762
33	L_v23ab	Area ventral 23 a+b		0.213741	0.536827	0.305693		0.162455	0.628925	0.415789		-0.01452	0.975257	0.945904
34	L_d23ab	Area dorsal 23 a+b		-0.134742	0.663727	0.478297		-0.409876	0.080977	0.021721		0.093254	0.815213	0.601266
35	L_31pv	Area 31p ventral		0.174217	0.628733	0.417409		0.048302	0.867285	0.809466		0.462933	0.12083	0.00976
36	L_5m	Area 5m		0.247128	0.495779	0.271302		0.109019	0.774432	0.648318		0.334186	0.329308	0.085986
37	L_5mv	Area 5m ventral		0.329261	0.288853	0.123565		0.120044	0.744659	0.59381		0.43396	0.12083	0.009609
38	L_23c	Area 23c		0.03098	0.929868	0.880415		-0.136223	0.710697	0.508628		0.566398	0.092238	0.002306
39	L_5L	Area 5L		0.536286	0.053397	0.011397		0.338658	0.274469	0.116238		0.366208	0.248112	0.053976
40	L_24dd	Dorsal Area 24d		0.454141	0.141962	0.041011		0.243958	0.478558	0.280488		0.263478	0.490927	0.193644
41	L_24dv	Ventral Area 24d		-0.598243	0.048931	0.009514		-0.451946	0.162083	0.055829		0.020086	0.975257	0.921395
42	L_7AL	Lateral Area 7A		0.791609	0.002836	0.000118		0.698944	0.013339	0.001371		0.411544	0.216824	0.042762
43	L_SCEF	Supplementary and Cingulate Eye Field		0.019731	0.949442	0.925706		-0.319379	0.3124	0.142316		0.501359	0.138254	0.01613
44	L_6ma	Area 6m anterior		0.227973	0.535725	0.302975		-0.034735	0.912424	0.871872		0.203195	0.625393	0.337362
45	L_7Am	Medial Area 7A		0.407267	0.162296	0.050041		0.525664	0.079669	0.020882		0.219558	0.554611	0.269602
46	L_7PL	Lateral Area 7P		0.428194	0.130859	0.03744		0.638533	0.027069	0.003788		0.095204	0.838246	0.633341
47	L_7PC	Area 7PC		0.175651	0.639852	0.428345		0.131584	0.734953	0.551589		0.066795	0.90278	0.732255
48	L_LIPv	Area Lateral IntraParietal ventral		0.394734	0.204202	0.073172		0.358289	0.293114	0.132716		0.167033	0.682527	0.418996
49	L_VIP	Ventral IntraParietal Complex		0.517071	0.071699	0.017128		0.636015	0.035674	0.005403		0.194042	0.649619	0.366313
50	L_MIP	Medial IntraParietal Area		0.340032	0.318183	0.148485		0.352428	0.292565	0.131654		0.282826	0.421333	0.152418
51	L_1	Area 1		-0.085278	0.808241	0.678024		-0.04457	0.860433	0.791305		-0.087133	0.84768	0.654597
52	L_2	Area 2		0.214882	0.535725	0.302356		0.126993	0.726503	0.536199		0.070786	0.861232	0.674471
53	L_3a	Area 3a		-0.053312	0.901157	0.82606		-0.045744	0.897171	0.847328		0.037717	0.945992	0.856648
54	L_6d	Dorsal area 6		0.10396	0.789533	0.649692		-0.056999	0.863078	0.803142		0.083052	0.84768	0.654404
55	L_6mp	Area 6mp		-0.285028	0.382477	0.186989		0.175447	0.655612	0.446723		-0.526399	0.12083	0.010057
56	L_6v	Ventral Area 6		0.152627	0.657298	0.454631		0.100321	0.744659	0.599235		0.047225	0.939486	0.833692
57	L_p24pr	Area Posterior 24 prime		0.573591	0.053397	0.011421		0.255325	0.451636	0.258209		0.836578	0.001259	3e-06
58	L_33pr	Area 33 prime		0.543025	0.053408	0.011572		0.264494	0.369637	0.184818		0.520914	0.153925	0.01888
59	L_a24pr	Anterior 24 prime		0.63521	0.036084	0.006315		0.248274	0.443607	0.242752		0.444142	0.227541	0.046446
60	L_p32pr	Area p32 prime		-0.625068	0.026817	0.003725		-0.663661	0.016356	0.001863		0.126049	0.739815	0.505509
61	L_a24	Area a24		-0.362247	0.284487	0.118546		-0.556161	0.0484	0.008489		-0.089844	0.875973	0.693479
62	L_d32	Area dorsal 32		-0.047529	0.902391	0.838793		-0.33728	0.253377	0.102758		0.339501	0.359708	0.109004
63	L_8BM	Area 8BM		-0.159157	0.626348	0.414086		-0.423375	0.118382	0.035496		0.118944	0.755953	0.524968
64	L_p32	Area p32		0.093556	0.808241	0.673341		-0.11444	0.700212	0.493046		0.013847	0.975257	0.947008
65	L_10r	Area 10r		-0.144274	0.663727	0.484889		-0.331861	0.221964	0.087552		-0.043761	0.939486	0.822123
66	L_47m	Area 47m		-0.716697	0.017292	0.001849		-0.58186	0.035999	0.005843		-0.412476	0.214124	0.041557
67	L_8Av	Area 8Av		0.193038	0.585454	0.370787		-0.095196	0.774432	0.649304		0.322433	0.359708	0.108078
68	L_8Ad	Area 8Ad		0.331944	0.297017	0.132833		0.089063	0.803404	0.682894		0.289118	0.378706	0.11846
69	L_9m	Area 9 Middle		0.033283	0.902391	0.839725		-0.135483	0.617941	0.406811		0.169178	0.635092	0.35187
70	L_8BL	Area 8B Lateral		-0.060454	0.863618	0.77006		0.146559	0.69195	0.480521		-0.39779	0.227541	0.047376
71	L_9p	Area 9 Posterior		-0.05018	0.890884	0.814169		-0.061081	0.856159	0.7753		0.025692	0.958659	0.894328
72	L_10d	Area 10d		-0.063534	0.852602	0.742169		-0.107117	0.726503	0.539197		-0.110241	0.795759	0.572504
73	L_8C	Area 8C		0.131848	0.708394	0.535231		-0.13078	0.726503	0.538704		0.705487	0.021608	0.000201
74	L_44	Area 44		0.069213	0.852602	0.750764		0.119175	0.744659	0.596746		0.007965	0.983467	0.969808
75	L_45	Area 45		0.150399	0.663727	0.483311		-0.057676	0.860433	0.79829		0.498069	0.138605	0.016556
76	L_47l	Area 47 lateral		-0.213507	0.466696	0.250201		-0.62305	0.007856	0.000736		0.19266	0.625393	0.339311
77	L_a47r	Area anterior 47r		-0.542578	0.009155	0.000737		-0.553007	0.019528	0.002441		-0.101738	0.760815	0.530457
78	L_6r	Rostral Area 6		0.145195	0.668988	0.492449		0.12785	0.734953	0.555298		0.191545	0.655819	0.373453
79	L_IFJa	Area IFJa		0.268658	0.45106	0.235553		0.112756	0.745716	0.602787		0.434963	0.214124	0.040037
80	L_IFJp	Area IFJp		0.198781	0.581611	0.363507		0.119817	0.737088	0.566415		0.358435	0.329978	0.087078
81	L_IFSp	Area IFSp		0.222499	0.543689	0.314281		0.19109	0.59626	0.383274		0.203916	0.625393	0.333635
82	L_IFSa	Area IFSa		0.218607	0.535725	0.303577		-0.056115	0.860433	0.79577		0.39941	0.187607	0.029519
83	L_p9-46v	Area posterior 9-46v		-0.100053	0.781576	0.628311		-0.078294	0.828559	0.716354		-0.038251	0.939486	0.826902
84	L_46	Area 46		-0.032324	0.929868	0.880792		-0.122191	0.737088	0.572451		0.195985	0.584756	0.288184
85	L_a9-46v	Area anterior 9-46v		-0.139496	0.657298	0.454307		-0.215722	0.451636	0.25773		0.047975	0.934772	0.794556
86	L_9-46d	Area 9-46d		-0.01832	0.952932	0.931756		-0.111982	0.742049	0.583333		0.073566	0.861232	0.674631
87	L_9a	Area 9 anterior		-0.181916	0.59537	0.382029		-0.153306	0.674931	0.464952		0.160115	0.625393	0.343775
88	L_10v	Area 10v		-0.325081	0.163086	0.051153		-0.555399	0.00772	0.000536		-0.053532	0.919094	0.776124
89	L_a10p	Area anterior 10p		-0.299135	0.232091	0.088968		-0.038276	0.897171	0.846586		-0.295124	0.388224	0.12415
90	L_10pp	Polar 10p		-0.169345	0.57987	0.35922		-0.150512	0.598368	0.387277		-0.103952	0.821637	0.616228
91	L_11l	Area 11l		-0.572752	0.021086	0.002577		-0.780797	0.003379	0.000141		-0.038549	0.941872	0.848588
92	L_13l	Area 13l		-0.905425	0.000532	7e-06		-1.0061	3.3e-05	0		-0.332958	0.323234	0.082069
93	L_OFC	Orbital Frontal Complex		-0.460451	0.053397	0.011246		-1.02504	3.3e-05	0		0.440267	0.178319	0.024472
94	L_47s	Area 47s		-0.579102	0.043388	0.007954		-0.441358	0.139301	0.04551		-0.352542	0.318267	0.078683
95	L_LIPd	Area Lateral IntraParietal dorsal		0.165226	0.663727	0.476131		0.204179	0.599866	0.389913		0.468853	0.114763	0.006647
96	L_6a	Area 6 anterior		0.2392	0.522063	0.291485		0.10038	0.774432	0.644541		0.08549	0.86516	0.680112
97	L_i6-8	Inferior 6-8 Transitional Area		0.345953	0.291671	0.12558		0.172466	0.63988	0.424809		0.42039	0.212192	0.036672
98	L_s6-8	Superior 6-8 Transitional Area		0.428927	0.200007	0.071113		0.140045	0.726503	0.536032		0.273439	0.500754	0.206951
99	L_43	Area 43		-0.121263	0.753038	0.583789		-0.214463	0.547957	0.337907		0.25079	0.550009	0.257441
100	L_OP4	Area OP4/PV		-0.079047	0.808241	0.669867		-0.234815	0.438136	0.23489		0.168784	0.649619	0.365323
101	L_OP1	Area OP1/SII		-0.016417	0.953068	0.934536		-0.065531	0.848353	0.752368		-0.062678	0.911976	0.757214
102	L_OP2-3	Area OP2-3/VS		-0.08269	0.814288	0.692144		-0.12722	0.726503	0.539608		0.038436	0.941872	0.850301
103	L_52	Area 52		-0.988065	0.000619	1e-05		-0.809023	0.007721	0.000635		-0.667023	0.021608	0.00024
104	L_RI	RetroInsular Cortex		-0.144844	0.667504	0.489503		-0.131987	0.734953	0.554225		-0.098694	0.819491	0.608166
105	L_PFcm	Area PFcm		-0.231725	0.462528	0.246682		-0.122128	0.737088	0.563		-0.213466	0.554611	0.267179
106	L_PoI2	Posterior Insular Area 2		-0.577538	0.02879	0.00433		-0.65749	0.01406	0.001484		0.189376	0.672771	0.396188
107	L_TA2	Area TA2		-0.3313	0.23217	0.090288		-0.346625	0.201296	0.07789		-0.162724	0.728747	0.469637
108	L_FOP4	Frontal OPercular Area 4		-0.318812	0.354985	0.168618		-0.346147	0.318771	0.149645		0.020769	0.975257	0.9211
109	L_MI	Middle Insular Area		-1.21287	1e-06	0		-1.11608	3.3e-05	0		-0.143738	0.681925	0.414838
110	L_Pir	Pirform Cortex		-0.509176	0.071699	0.016795		-0.341122	0.274469	0.119214		-0.187629	0.681925	0.414046
111	L_AVI	Anterior Ventral Insular Area		-0.644186	0.020971	0.002505		-0.931237	0.000941	2.9e-05		0.158554	0.672771	0.39529
112	L_AAIC	Anterior Agranular Insula Complex		-0.18733	0.543689	0.317232		-0.569602	0.027069	0.003835		0.188606	0.674971	0.401233
113	L_FOP1	Frontal Opercular Area 1		-0.043789	0.902391	0.833177		-0.264407	0.432634	0.228335		0.11374	0.821637	0.61444
114	L_FOP3	Frontal Opercular Area 3		-0.267638	0.406859	0.20569		-0.373701	0.215848	0.08454		0.108022	0.800513	0.584819
115	L_FOP2	Frontal Opercular Area 2		-0.349273	0.226957	0.085109		-0.262119	0.39485	0.204006		0.015787	0.975257	0.941039
116	L_PFt	Area PFt		0.09163	0.789533	0.65055		-0.140765	0.710697	0.512726		0.384499	0.248112	0.053211
117	L_AIP	Anterior IntraParietal Area		0.017021	0.957028	0.941077		-0.091257	0.819288	0.69867		0.450607	0.214124	0.041635
118	L_EC	Entorhinal Cortex		0.207726	0.544373	0.3236		-0.017261	0.955434	0.93951		0.636807	0.106338	0.003446
119	L_PreS	PreSubiculum		0.365616	0.282324	0.115282		-0.248012	0.494849	0.292786		0.714008	0.085934	0.001727
120	L_H	Hippocampus		0.430921	0.177257	0.058593		-0.1159	0.738836	0.578755		0.455018	0.227541	0.047404
121	L_ProS	ProStriate Area		0.702806	0.007759	0.000603		0.47561	0.077074	0.019911		0.40395	0.272952	0.063689
122	L_PeEc	Perirhinal Ectorhinal Cortex		0.097503	0.808241	0.674529		0.1262	0.744659	0.592874		-0.011452	0.978775	0.957025
123	L_STGa	Area STGa		-0.533777	0.053681	0.01178		-0.276836	0.356911	0.171515		-0.265588	0.511192	0.224541
124	L_PBelt	ParaBelt Complex		0.036921	0.915877	0.857362		0.224115	0.448126	0.249037		-0.362927	0.338876	0.092249
125	L_A5	Auditory 5 Complex		-0.397833	0.170234	0.054853		0.020165	0.945145	0.921516		-0.428015	0.224794	0.044959
126	L_PHA1	ParaHippocampal Area 1		-0.028497	0.943189	0.904561		-0.259007	0.443607	0.241904		-0.040804	0.939486	0.840318
127	L_PHA3	ParaHippocampal Area 3		0.063553	0.84875	0.732799		-0.168105	0.653895	0.438051		0.231094	0.483107	0.188983
128	L_STSda	Area STSd anterior		-0.423675	0.205483	0.074757		-0.207454	0.562977	0.354988		-0.630317	0.113154	0.004323
129	L_STSdp	Area STSd posterior		-0.06196	0.867315	0.778174		-0.135337	0.736661	0.558634		0.013028	0.975257	0.934879
130	L_STSvp	Area STSv posterior		-0.363961	0.200007	0.071		-0.428289	0.139301	0.045735		-0.126217	0.753448	0.519042
131	L_TGd	Area TG dorsal		-0.370311	0.177257	0.058284		-0.212005	0.451636	0.258436		-0.496149	0.12083	0.01074
132	L_TE1a	Area TE1 anterior		-0.287027	0.358499	0.17183		-0.065493	0.848353	0.760324		-0.250058	0.511192	0.229875
133	L_TE1p	Area TE1 posterior		-0.764571	0.007151	0.000536		-0.61894	0.041926	0.007104		-0.182726	0.625393	0.338519
134	L_TE2a	Area TE2 anterior		-0.238916	0.514394	0.284346		0.015452	0.958306	0.947658		-0.310429	0.398123	0.132708
135	L_TF	Area TF		-0.332113	0.284487	0.118286		0.114815	0.756495	0.613602		-0.669796	0.077826	0.001084
136	L_TE2p	Area TE2 posterior		-0.389182	0.21257	0.078533		-0.493705	0.103854	0.030291		-0.446279	0.187607	0.029705
137	L_PHT	Area PHT		-0.829425	0.003658	0.000214		-0.677909	0.024941	0.003395		-0.519618	0.137821	0.014576
138	L_PH	Area PH		-0.387657	0.218449	0.081312		-0.658336	0.024311	0.003242		-0.179701	0.672771	0.392699
139	L_TPOJ1	Area TemporoParietoOccipital Junction 1		-0.111036	0.776481	0.621185		-0.149279	0.700212	0.494039		-0.053576	0.919412	0.778946
140	L_TPOJ2	Area TemporoParietoOccipital Junction 2		-0.572065	0.053397	0.011013		-0.539712	0.063367	0.014441		-0.377603	0.305965	0.074791
141	L_TPOJ3	Area TemporoParietoOccipital Junction 3		-0.037191	0.928208	0.874062		-0.084853	0.828559	0.716984		0.054205	0.937818	0.805716
142	L_DVT	Dorsal Transitional Visual Area		0.737071	0.003658	0.000224		0.69432	0.00762	0.000487		0.496737	0.137821	0.014937
143	L_PGp	Area PGp		0.00419	0.987723	0.984979		0.114385	0.744659	0.599865		0.013613	0.975257	0.950224
144	L_IP2	Area IntraParietal 2		0.163616	0.663727	0.471634		0.105085	0.774432	0.649662		0.24635	0.511192	0.225728
145	L_IP1	Area IntraParietal 1		0.199413	0.59537	0.380801		0.203243	0.594346	0.379721		0.444637	0.186299	0.027437
146	L_IP0	Area IntraParietal 0		0.169535	0.657936	0.4569		0.216068	0.558046	0.347447		-0.07328	0.900407	0.725328
147	L_PFop	Area PF opercular		-0.284816	0.358499	0.173275		-0.173768	0.617029	0.404497		-0.204251	0.625393	0.329387
148	L_PF	Area PF Complex		-0.268697	0.391404	0.194615		-0.060928	0.860433	0.786498		-0.299104	0.359708	0.106749
149	L_PFm	Area PFm Complex		-0.038323	0.915794	0.854741		0.039781	0.906729	0.863911		-0.052056	0.900219	0.722676
150	L_PGi	Area PGi		0.098066	0.789533	0.651365		0.209263	0.520612	0.319598		-0.251568	0.496772	0.200089
151	L_PGs	Area PGs		-0.061288	0.865389	0.774043		-0.015752	0.957353	0.944056		-0.043984	0.937818	0.802115
152	L_V6A	Area V6A		0.552728	0.044665	0.008561		0.392934	0.170191	0.06004		0.599168	0.12083	0.008728
153	L_VMV1	VentroMedial Visual Area 1		0.02715	0.943189	0.905398		-0.290858	0.373328	0.188738		0.227413	0.602973	0.308186
154	L_VMV3	VentroMedial Visual Area 3		0.060537	0.869352	0.787246		0.164751	0.653895	0.441379		-0.314325	0.402345	0.135233
155	L_PHA2	ParaHippocampal Area 2		-0.071623	0.856952	0.759355		-0.108658	0.76443	0.629473		0.043957	0.939486	0.835961
156	L_V4t	Area V4t		-0.189714	0.618393	0.405391		-0.053037	0.874808	0.818918		-0.028934	0.958659	0.897412
157	L_FST	Area FST		-0.646341	0.02683	0.003801		-0.584008	0.057571	0.01108		-0.358571	0.358323	0.10252
158	L_V3CD	Area V3CD		0.145189	0.708394	0.534728		0.362859	0.258898	0.105717		-0.085759	0.88901	0.708055
159	L_LO3	Area Lateral Occipital 3		0.010956	0.970152	0.962067		0.197895	0.59626	0.384257		-0.09296	0.84768	0.647436
160	L_VMV2	VentroMedial Visual Area 2		-0.11286	0.776481	0.619689		-0.032427	0.916484	0.878297		-0.30119	0.421333	0.153318
161	L_31pd	Area 31pd		0.574527	0.044665	0.00853		0.387192	0.189933	0.070697		0.480328	0.12083	0.009319
162	L_31a	Area 31a		-0.212772	0.584645	0.367027		-0.35562	0.278132	0.123614		-0.014804	0.975257	0.945905
163	L_VVC	Ventral Visual Complex		-0.163926	0.65149	0.44181		-0.069652	0.848353	0.756871		-0.469689	0.16783	0.022377
164	L_25	Area 25		-0.56956	0.03038	0.00481		-0.615109	0.008334	0.00081		-0.337905	0.378706	0.118872
165	L_s32	Area s32		-0.033496	0.930789	0.88425		-0.138146	0.710697	0.513281		-0.172879	0.685258	0.426383
166	L_pOFC	posterior OFC Complex		-0.770222	0.003818	0.000244		-0.786389	0.002946	0.000115		-0.299147	0.427448	0.157918
167	L_PoI1	Area Posterior Insular 1		-1.0555	3.9e-05	0		-0.955674	0.00039	1e-05		-0.472386	0.12083	0.010569
168	L_Ig	Insular Granular Complex		-0.862921	0.003115	0.000147		-0.826288	0.007466	0.000456		-0.018275	0.975257	0.924941
169	L_FOP5	Area Frontal Opercular 5		-0.185502	0.613312	0.400356		-0.380941	0.249743	0.099897		0.4079	0.248112	0.054447
170	L_p10p	Area posterior 10p		0.09037	0.789533	0.648897		0.054621	0.860433	0.794327		0.079381	0.839283	0.636456
171	L_p47r	Area posterior 47r		-0.537762	0.044665	0.008418		-0.481416	0.071601	0.017701		-0.028335	0.958659	0.891357
172	L_TGv	Area TG Ventral		-0.543423	0.071699	0.016773		-0.138106	0.726503	0.540841		-0.361243	0.323234	0.083502
173	L_MBelt	Medial Belt Complex		-0.333156	0.255484	0.101484		-0.251253	0.443607	0.241848		-0.431535	0.186299	0.026832
174	L_LBelt	Lateral Belt Complex		-0.112903	0.762607	0.599494		0.206842	0.499268	0.298174		-0.590319	0.114763	0.006995
175	L_A4	Auditory 4 Complex		-0.182225	0.57987	0.360808		0.181451	0.519973	0.317761		-0.585979	0.114763	0.005965
176	L_STSva	Area STSv anterior		-0.350952	0.281365	0.114109		-0.071442	0.841436	0.743269		-0.545977	0.12083	0.009487
177	L_TE1m	Area TE1 Middle		-0.290754	0.318183	0.146937		-0.109623	0.76443	0.630655		-0.183095	0.625393	0.343966
178	L_PI	Para-Insular Area		-0.51276	0.02879	0.004399		-0.373142	0.118382	0.035756		-0.338966	0.347574	0.097862
179	L_a32pr	Area anterior 32 prime		-0.189093	0.59537	0.380034		-0.364787	0.190532	0.073037		0.08354	0.84768	0.654531
180	L_p24	Area posterior 24		-0.013005	0.967947	0.954503		-0.15738	0.699677	0.488749		0.259594	0.504087	0.215226
181	R_V1	Primary Visual Cortex		0.471144	0.070506	0.01606		-0.430233	0.084217	0.022926		0.205672	0.60394	0.310358
182	R_MST	Medial Superior Temporal Area		-0.2852	0.358499	0.173252		0.389468	0.12455	0.038749		-0.173671	0.664022	0.382652
183	R_V6	Sixth Visual Area		0.632641	0.011136	0.000985		-0.342373	0.274469	0.119699		0.19043	0.550009	0.254493
184	R_V2	Second Visual Area		0.610538	0.011136	0.001021		0.659391	0.007785	0.00067		0.45327	0.114763	0.007013
185	R_V3	Third Visual Area		0.567197	0.017292	0.001996		0.461039	0.057571	0.011194		0.255204	0.501078	0.210174
186	R_V4	Fourth Visual Area		0.340755	0.200007	0.069748		0.560016	0.017328	0.002118		0.257434	0.447273	0.16897
187	R_V8	Eighth Visual Area		-0.289582	0.406859	0.205558		0.354773	0.170711	0.060697		-0.360355	0.29507	0.070489
188	R_4	Primary Motor Cortex		0.098233	0.789533	0.648295		-0.080494	0.828559	0.713979		-0.089423	0.83382	0.627681
189	R_3b	Primary Sensory Cortex		0.231162	0.543689	0.320172		0.207007	0.499268	0.297427		0.177477	0.684193	0.42382
190	R_FEF	Frontal Eye Fields		0.325007	0.302856	0.137126		0.169332	0.640908	0.427272		0.127025	0.761723	0.537438
191	R_PEF	Premotor Eye Field		-0.188695	0.584822	0.368763		0.119953	0.737088	0.571628		-0.41778	0.244557	0.051629
192	R_55b	Area 55b		0.174623	0.623435	0.410428		0.07303	0.828559	0.72729		-0.112956	0.800513	0.583351
193	R_V3A	Area V3A		0.446463	0.122866	0.034812		0.118066	0.737088	0.568585		-0.143129	0.736033	0.486514
194	R_RSC	RetroSplenial Complex		0.51506	0.075416	0.018509		0.626271	0.014993	0.001624		0.585066	0.121747	0.01116
195	R_POS2	Parieto-Occipital Sulcus Area 2		0.823393	0.000941	2.1e-05		0.250166	0.448126	0.250204		0.440777	0.153925	0.019345
196	R_V7	Seventh Visual Area		0.518725	0.077819	0.019531		0.692317	0.006238	0.000329		0.050057	0.937818	0.804762
197	R_IPS1	IntraParietal Sulcus Area 1		0.298949	0.292748	0.127671		0.420363	0.140292	0.047154		0.357706	0.347574	0.098479
198	R_FFC	Fusiform Face Complex		-0.895992	0.001294	3.6e-05		0.247748	0.433124	0.229796		-0.598771	0.106338	0.003545
199	R_V3B	Area V3B		0.387509	0.199173	0.068604		-0.612749	0.035999	0.0059		-0.100993	0.819491	0.610066
200	R_LO1	Area Lateral Occipital 1		0.255941	0.436991	0.226993		0.509679	0.063987	0.015286		0.13548	0.754762	0.522044
201	R_LO2	Area Lateral Occipital 2		0.033006	0.927964	0.871255		0.397677	0.174151	0.062404		0.257723	0.518337	0.234691
202	R_PIT	Posterior InferoTemporal		0.061769	0.856952	0.757441		0.025073	0.936045	0.907444		0.367782	0.359708	0.109197
203	R_MT	Middle Temporal Area		0.297704	0.398816	0.199408		-0.054137	0.860433	0.7969		0.310326	0.421333	0.151712
204	R_A1	Primary Auditory Cortex		-0.35741	0.292556	0.126774		-0.005217	0.987651	0.982048		-0.046815	0.939486	0.835042
205	R_PSL	PeriSylvian Language Area		-0.045482	0.902391	0.837007		-0.494215	0.08677	0.023862		0.319484	0.39693	0.131207
206	R_SFL	Superior Frontal Language Area		-0.024318	0.943189	0.909218		-0.302562	0.39485	0.203089		0.364596	0.347574	0.09575
207	R_PCV	PreCuneus Visual Area		0.436597	0.147019	0.043289		-0.293253	0.368386	0.179077		0.253095	0.483107	0.186616
208	R_STV	Superior Temporal Visual Area		-0.349162	0.284487	0.120907		0.306346	0.358402	0.173228		0.184445	0.664022	0.382881
209	R_7Pm	Medial Area 7P		0.411963	0.147755	0.044327		-0.269751	0.451988	0.259893		0.140203	0.739815	0.494128
210	R_7m	Area 7m		0.502489	0.058305	0.012957		0.372104	0.181346	0.06599		-0.044132	0.938741	0.810968
211	R_POS1	Parieto-Occipital Sulcus Area 1		0.720851	0.000747	1.5e-05		0.440236	0.110329	0.032486		0.436902	0.212192	0.036733
212	R_23d	Area 23d		-0.348537	0.249075	0.098246		0.623647	0.003746	0.000166		0.065795	0.905655	0.739618
213	R_v23ab	Area ventral 23 a+b		0.377211	0.159825	0.048835		-0.48306	0.118382	0.036501		0.270972	0.504087	0.215366
214	R_d23ab	Area dorsal 23 a+b		0.337904	0.232091	0.088875		0.244072	0.438136	0.234341		0.118707	0.792542	0.564753
215	R_31pv	Area 31p ventral		0.072825	0.84875	0.734257		0.222656	0.504294	0.305378		0.192543	0.56885	0.278104
216	R_5m	Area 5m		0.56112	0.052731	0.010657		0.00068	0.997553	0.997553		0.289465	0.421333	0.148677
217	R_5mv	Area 5m ventral		0.42178	0.181587	0.061538		0.607078	0.0484	0.008604		0.266842	0.421333	0.148585
218	R_23c	Area 23c		0.084417	0.808241	0.677717		0.379937	0.250436	0.10087		0.334174	0.359708	0.109911
219	R_5L	Area 5L		0.602721	0.036084	0.006123		-0.251514	0.443607	0.241799		0.365282	0.214124	0.041553
220	R_24dd	Dorsal Area 24d		0.245149	0.490498	0.267049		0.729267	0.007721	0.000623		0.134827	0.736033	0.486599
221	R_24dv	Ventral Area 24d		0.131671	0.719824	0.549866		0.220156	0.504202	0.303687		0.475059	0.178319	0.024767
222	R_7AL	Lateral Area 7A		0.73207	0.006361	0.000442		0.019611	0.947711	0.927742		0.409573	0.212192	0.037159
223	R_SCEF	Supplementary and Cingulate Eye Field		-0.007295	0.975901	0.970479		0.534018	0.058668	0.012386		0.260122	0.511112	0.220062
224	R_6ma	Area 6m anterior		-0.410259	0.167197	0.052946		-0.024837	0.930101	0.899098		0.191871	0.654667	0.370978
225	R_7Am	Medial Area 7A		0.651521	0.023728	0.003148		-0.438851	0.134572	0.042241		0.205161	0.554611	0.265919
226	R_7PL	Lateral Area 7P		0.139359	0.68273	0.506358		0.616029	0.035674	0.00545		0.034363	0.947433	0.870799
227	R_7PC	Area 7PC		0.38485	0.207214	0.075978		0.542829	0.053192	0.010047		0.230701	0.538146	0.24665
228	R_LIPv	Area Lateral IntraParietal ventral		0.575402	0.035519	0.005821		0.397762	0.187466	0.068737		0.379609	0.263885	0.06084
229	R_VIP	Ventral IntraParietal Complex		0.338103	0.312996	0.142587		0.524191	0.090468	0.025884		-0.005156	0.987498	0.980957
230	R_MIP	Medial IntraParietal Area		0.664922	0.022003	0.002811		0.566449	0.058209	0.011768		0.437009	0.214124	0.040885
231	R_1	Area 1		0.443019	0.088478	0.02315		0.523793	0.063367	0.014042		0.246502	0.500754	0.20809
232	R_2	Area 2		0.583158	0.030844	0.004969		0.237008	0.320215	0.151213		0.178432	0.530262	0.241564
233	R_3a	Area 3a		0.235689	0.547737	0.328642		0.526371	0.063367	0.013776		0.064433	0.911976	0.756982
234	R_6d	Dorsal area 6		-0.11173	0.781576	0.633945		0.476187	0.139301	0.046434		-0.190932	0.635092	0.352829
235	R_6mp	Area 6mp		-0.203039	0.608342	0.395422		-0.144223	0.689524	0.476921		-0.095137	0.853011	0.661084
236	R_6v	Ventral Area 6		-0.065087	0.852602	0.74884		-0.128814	0.737088	0.573291		-0.493716	0.153925	0.019668
237	R_p24pr	Area Posterior 24 prime		-0.149309	0.675561	0.499165		0.254779	0.376467	0.191371		0.432938	0.186299	0.027945
238	R_33pr	Area 33 prime		-0.394574	0.23217	0.08965		-0.31727	0.369165	0.180481		-0.293843	0.500754	0.208647
239	R_a24pr	Anterior 24 prime		-0.433936	0.179194	0.059815		-0.506691	0.08895	0.024955		-0.208204	0.602973	0.307316
240	R_p32pr	Area p32 prime		0.128927	0.719824	0.549469		-0.691536	0.016317	0.001813		0.503078	0.126345	0.012634
241	R_a24	Area a24		-0.268284	0.4576	0.240912		-0.126858	0.710697	0.510757		0.044805	0.939486	0.833289
242	R_d32	Area dorsal 32		0.177586	0.65149	0.44208		-0.689822	0.007856	0.000742		0.259851	0.483107	0.189217
243	R_8BM	Area 8BM		0.125803	0.663727	0.484425		0.067546	0.848353	0.761161		-0.033895	0.947433	0.87206
244	R_p32	Area p32		-0.129707	0.754348	0.58881		0.109389	0.744659	0.5984		-0.149131	0.735378	0.482081
245	R_10r	Area 10r		0.152106	0.663727	0.464748		-0.270838	0.395248	0.205309		0.245371	0.511192	0.226272
246	R_47m	Area 47m		-0.440723	0.163086	0.051191		-0.11407	0.744659	0.590502		0.029045	0.958659	0.895337
247	R_8Av	Area 8Av		0.159188	0.663727	0.475162		-0.554044	0.058209	0.011524		0.446659	0.137821	0.015696
248	R_8Ad	Area 8Ad		0.288798	0.293988	0.130661		-0.214011	0.504202	0.303922		0.498312	0.121923	0.011854
249	R_9m	Area 9 Middle		0.237576	0.284487	0.120426		-0.049258	0.860433	0.788515		0.135151	0.728747	0.468228
250	R_8BL	Area 8B Lateral		0.145508	0.656585	0.450491		0.096592	0.738836	0.578038		-0.163598	0.703681	0.439801
251	R_9p	Area 9 Posterior		-0.139117	0.687042	0.511615		0.255247	0.318459	0.148614		-0.287869	0.437835	0.162972
252	R_10d	Area 10d		0.061915	0.852602	0.748901		0.192234	0.553822	0.343062		-0.028909	0.957899	0.886056
253	R_8C	Area 8C		0.070598	0.826079	0.706756		-0.062468	0.848353	0.757936		0.759897	0.011211	6.2e-05
254	R_44	Area 44		0.217997	0.522063	0.290706		-0.179886	0.558046	0.348779		0.141395	0.739815	0.505274
255	R_45	Area 45		-0.203242	0.570004	0.346743		0.020115	0.947711	0.929283		0.131362	0.728747	0.467768
256	R_47l	Area 47 lateral		-0.999183	3.7e-05	0		-0.257822	0.467702	0.272826		-0.207182	0.511192	0.229556
257	R_a47r	Area anterior 47r		-0.621113	0.011136	0.000991		-0.912492	0.001035	3.5e-05		-0.027378	0.947433	0.871518
258	R_6r	Rostral Area 6		-0.132397	0.687042	0.513373		-0.726604	0.007721	0.000643		0.035765	0.947433	0.869049
259	R_IFJa	Area IFJa		0.121003	0.760762	0.59593		-0.087024	0.803404	0.680021		0.278098	0.500754	0.205764
260	R_IFJp	Area IFJp		0.148624	0.663727	0.466685		-0.09199	0.798038	0.671682		0.316655	0.421333	0.152861
261	R_IFSp	Area IFSp		-0.11085	0.781576	0.632065		-0.028026	0.923203	0.887301		0.245327	0.554611	0.268718
262	R_IFSa	Area IFSa		-0.291415	0.41823	0.213438		-0.193116	0.585478	0.372429		0.213479	0.554611	0.266985
263	R_p9-46v	Area posterior 9-46v		-0.376466	0.171945	0.055882		-0.378647	0.274469	0.114903		0.394892	0.199282	0.03266
264	R_46	Area 46		-0.300358	0.292756	0.1293		-0.481223	0.080977	0.021819		0.430728	0.137821	0.015501
265	R_a9-46v	Area anterior 9-46v		-0.474497	0.099486	0.027635		-0.501711	0.063367	0.014962		-0.065347	0.905655	0.737362
266	R_9-46d	Area 9-46d		-0.024026	0.943189	0.908399		-0.518599	0.075078	0.018978		0.392431	0.12083	0.010222
267	R_9a	Area 9 anterior		-0.25899	0.391386	0.192754		-0.269813	0.423756	0.221295		-0.150398	0.674971	0.400882
268	R_10v	Area 10v		0.104832	0.766572	0.606869		-0.02297	0.942546	0.916365		0.040505	0.941872	0.847713
269	R_a10p	Area anterior 10p		-0.303644	0.318183	0.147792		-0.280426	0.31665	0.14689		-0.006168	0.985211	0.974265
270	R_10pp	Polar 10p		-0.319275	0.198246	0.067734		-0.179124	0.653895	0.439672		-0.195906	0.602013	0.301006
271	R_11l	Area 11l		-0.817043	0.00101	2.5e-05		-0.255381	0.350625	0.167521		-0.108222	0.792542	0.567722
272	R_13l	Area 13l		-0.842847	0.001952	6.7e-05		-0.96226	0.000252	6e-06		-0.164312	0.71398	0.452187
273	R_OFC	Orbital Frontal Complex		-0.511493	0.027814	0.004018		-0.973303	0.000105	1e-06		-0.098885	0.84768	0.650614
274	R_47s	Area 47s		-0.820759	0.001297	4e-05		-0.650079	0.016421	0.001916		0.127965	0.761723	0.533907
275	R_LIPd	Area Lateral IntraParietal dorsal		0.541941	0.07335	0.017726		-0.959784	0.000252	6e-06		0.440657	0.212192	0.035691
276	R_6a	Area 6 anterior		0.06682	0.852602	0.74782		0.386882	0.263213	0.10821		0.122108	0.796361	0.575149
277	R_i6-8	Inferior 6-8 Transitional Area		0.171517	0.65149	0.443375		-0.150815	0.667699	0.458116		0.295287	0.388224	0.125094
278	R_s6-8	Superior 6-8 Transitional Area		-0.024751	0.943189	0.91437		-0.077917	0.819327	0.700979		0.403647	0.279199	0.065922
279	R_43	Area 43		-0.128004	0.723977	0.55706		-0.284542	0.378796	0.193607		-0.080685	0.88901	0.708739
280	R_OP4	Area OP4/PV		-0.206661	0.543689	0.318759		-0.082028	0.828559	0.724524		-0.06326	0.911976	0.753774
281	R_OP1	Area OP1/SII		0.346808	0.30252	0.136134		-0.358063	0.190532	0.071956		0.107655	0.815213	0.602352
282	R_OP2-3	Area OP2-3/VS		-0.221294	0.550081	0.331577		0.077052	0.828559	0.719829		0.058073	0.919094	0.775924
283	R_52	Area 52		-0.643554	0.040221	0.007156		-0.356414	0.278365	0.124491		-0.450621	0.187607	0.029252
284	R_RI	RetroInsular Cortex		-0.350815	0.284487	0.12076		-0.581666	0.063367	0.01447		0.237201	0.483107	0.187668
285	R_PFcm	Area PFcm		-0.266909	0.41823	0.21522		-0.329728	0.343076	0.162961		0.193205	0.625393	0.327431
286	R_PoI2	Posterior Insular Area 2		-0.772733	0.003658	0.000211		-0.241408	0.463812	0.267981		0.281019	0.496101	0.198384
287	R_TA2	Area TA2		-0.408568	0.147171	0.043742		-0.913276	0.000734	2e-05		-0.086457	0.861206	0.669827
288	R_FOP4	Frontal OPercular Area 4		-0.22159	0.570004	0.346752		-0.648998	0.007721	0.000559		0.379966	0.263875	0.060105
289	R_MI	Middle Insular Area		-1.0503	4.9e-05	1e-06		-0.478472	0.139301	0.046017		-0.264006	0.500754	0.208256
290	R_Pir	Pirform Cortex		-0.61601	0.036084	0.006234		-1.04677	3.3e-05	0		-0.4791	0.212192	0.037723
291	R_AVI	Anterior Ventral Insular Area		-0.516738	0.052731	0.010685		-0.077541	0.828559	0.722845		0.1545	0.681925	0.413975
292	R_AAIC	Anterior Agranular Insula Complex		-0.461402	0.082186	0.021003		-0.72231	0.007856	0.000721		0.48719	0.186299	0.027945
293	R_FOP1	Frontal Opercular Area 1		-0.303239	0.382304	0.185842		-0.966142	0.000154	3e-06		0.343389	0.388224	0.124641
294	R_FOP3	Frontal Opercular Area 3		-0.352989	0.231361	0.087403		-0.545475	0.063367	0.014675		-0.061028	0.91453	0.762513
295	R_FOP2	Frontal Opercular Area 2		-0.104434	0.766345	0.604561		-0.349117	0.201296	0.078282		0.265756	0.504087	0.215637
296	R_PFt	Area PFt		-0.022113	0.943781	0.917565		-0.297124	0.313534	0.143703		0.224083	0.550009	0.258199
297	R_AIP	Anterior IntraParietal Area		0.175044	0.652999	0.446216		-0.078343	0.834516	0.734837		0.073619	0.867453	0.684324
298	R_EC	Entorhinal Cortex		0.305357	0.324155	0.152173		0.27655	0.448126	0.248852		0.544681	0.137821	0.014721
299	R_PreS	PreSubiculum		-0.174514	0.663727	0.47702		0.046802	0.877426	0.823806		0.009127	0.983467	0.968647
300	R_H	Hippocampus		0.252749	0.508967	0.279932		-0.353598	0.316297	0.145848		0.248913	0.584756	0.289129
301	R_ProS	ProStriate Area		0.651371	0.01236	0.001202		-0.345674	0.274469	0.117762		0.248329	0.550009	0.256151
302	R_PeEc	Perirhinal Ectorhinal Cortex		0.075918	0.84875	0.735583		0.423905	0.139301	0.045028		0.004878	0.987498	0.982012
303	R_STGa	Area STGa		-0.668964	0.011181	0.001056		0.10753	0.763479	0.623508		-0.42832	0.254891	0.057351
304	R_PBelt	ParaBelt Complex		-0.766375	0.003658	0.000205		-0.440045	0.058209	0.012127		-0.069693	0.90278	0.730127
305	R_A5	Auditory 5 Complex		-0.683841	0.006437	0.000465		-0.574572	0.035999	0.005899		-0.37406	0.334585	0.090152
306	R_PHA1	ParaHippocampal Area 1		-0.026812	0.943189	0.912466		-0.685976	0.007466	0.000445		0.014921	0.975257	0.944177
307	R_PHA3	ParaHippocampal Area 3		-0.241186	0.484262	0.262309		-0.269428	0.467406	0.271355		-0.112893	0.800513	0.58426
308	R_STSda	Area STSd anterior		-0.797223	0.006286	0.000419		-0.576781	0.053192	0.010003		-0.396798	0.250878	0.055751
309	R_STSdp	Area STSd posterior		-0.577286	0.023728	0.003164		-0.624131	0.016836	0.002011		-0.030283	0.947433	0.869148
310	R_STSvp	Area STSv posterior		-0.363632	0.170234	0.05448		-0.721715	0.007665	0.000511		-0.287686	0.389002	0.127506
311	R_TGd	Area TG dorsal		-0.326815	0.277318	0.111698		-0.376926	0.190532	0.072627		-0.473363	0.165789	0.021645
312	R_TE1a	Area TE1 anterior		-0.423107	0.071699	0.016989		-0.117941	0.702895	0.497884		-0.579453	0.113154	0.004539
313	R_TE1p	Area TE1 posterior		-0.688584	0.017292	0.002017		0.003993	0.987651	0.982164		-0.298878	0.483107	0.186603
314	R_TE2a	Area TE2 anterior		-0.061146	0.869313	0.783455		-0.405524	0.170191	0.059443		-0.143574	0.739815	0.501553
315	R_TF	Area TF		-0.174732	0.631932	0.421288		0.002692	0.992846	0.990088		-0.29766	0.347574	0.09778
316	R_TE2p	Area TE2 posterior		-0.159918	0.663727	0.4837		-0.03932	0.904853	0.85961		-0.157686	0.735378	0.48088
317	R_PHT	Area PHT		-0.686754	0.017292	0.001992		-0.478114	0.086825	0.024118		-0.380073	0.332564	0.088684
318	R_PH	Area PH		0.041638	0.902391	0.834745		-0.573139	0.043137	0.007429		0.114019	0.801324	0.587637
319	R_TPOJ1	Area TemporoParietoOccipital Junction 1		-0.244454	0.473349	0.255083		-0.521414	0.053192	0.009787		-0.275882	0.427448	0.157437
320	R_TPOJ2	Area TemporoParietoOccipital Junction 2		-0.466154	0.077819	0.019671		-0.074429	0.828559	0.726754		-0.507709	0.121923	0.011585
321	R_TPOJ3	Area TemporoParietoOccipital Junction 3		-0.087953	0.815449	0.695397		-0.289906	0.369637	0.183688		-0.05978	0.911976	0.757447
322	R_DVT	Dorsal Transitional Visual Area		0.70766	0.002822	0.00011		-0.06574	0.856159	0.77201		0.535236	0.113154	0.004715
323	R_PGp	Area PGp		0.193712	0.57987	0.359798		0.700184	0.004068	0.000199		0.26134	0.511192	0.22376
324	R_IP2	Area IntraParietal 2		0.530988	0.075416	0.018644		0.196264	0.575598	0.364545		-0.10482	0.792542	0.567988
325	R_IP1	Area IntraParietal 1		0.316844	0.313258	0.143577		0.420568	0.188717	0.06972		0.303321	0.416308	0.143395
326	R_IP0	Area IntraParietal 0		0.200301	0.577233	0.352754		0.358757	0.276701	0.121441		0.003437	0.988217	0.985472
327	R_PFop	Area PF opercular		-0.383545	0.205483	0.074773		0.214806	0.518667	0.315523		0.197851	0.635527	0.354836
328	R_PF	Area PF Complex		-0.257394	0.391386	0.193518		-0.412566	0.180953	0.065344		0.193484	0.602973	0.30637
329	R_PFm	Area PFm Complex		0.108259	0.781576	0.63064		-0.433302	0.118382	0.036148		0.477386	0.114763	0.005268
330	R_PGi	Area PGi		0.127534	0.753038	0.585696		-0.095569	0.803404	0.682207		0.177478	0.670011	0.388979
331	R_PGs	Area PGs		0.089905	0.814288	0.686201		0.15595	0.707298	0.502967		0.135885	0.728747	0.464629
332	R_V6A	Area V6A		0.436586	0.090382	0.024556		0.137469	0.726503	0.537475		0.389012	0.305808	0.073904
333	R_VMV1	VentroMedial Visual Area 1		-0.424465	0.179194	0.060229		0.478249	0.067294	0.016263		-0.21441	0.622884	0.321823
334	R_VMV3	VentroMedial Visual Area 3		-0.353315	0.249075	0.097561		-0.211109	0.55838	0.350539		-0.373561	0.214124	0.039691
335	R_PHA2	ParaHippocampal Area 2		-0.146638	0.708725	0.53745		-0.224934	0.447185	0.245952		0.051922	0.937818	0.807566
336	R_V4t	Area V4t		-0.085336	0.814288	0.691884		-0.446368	0.158626	0.054197		0.013428	0.975257	0.949671
337	R_FST	Area FST		-0.463633	0.157718	0.047753		0.038032	0.904853	0.858997		-0.296385	0.496101	0.19844
338	R_V3CD	Area V3CD		0.247142	0.4576	0.241511		-0.493507	0.075316	0.019247		0.26489	0.511192	0.230036
339	R_LO3	Area Lateral Occipital 3		0.056313	0.873109	0.793074		0.417267	0.139301	0.04627		0.140908	0.761723	0.536276
340	R_VMV2	VentroMedial Visual Area 2		-0.066661	0.860546	0.76493		0.287486	0.369637	0.182527		-0.329637	0.414985	0.141786
341	R_31pd	Area 31pd		0.223887	0.547737	0.327432		-0.116323	0.737088	0.56393		0.140645	0.708359	0.44666
342	R_31a	Area 31a		-0.292558	0.41823	0.214502		0.258128	0.449825	0.252402		-0.353073	0.359708	0.105942
343	R_VVC	Ventral Visual Complex		-0.348315	0.284334	0.116893		-0.184852	0.65413	0.443355		-0.150348	0.739815	0.505541
344	R_25	Area 25		-0.659373	0.016011	0.001601		-0.538494	0.063367	0.014917		-0.01017	0.98285	0.963739
345	R_s32	Area s32		0.012059	0.968364	0.957604		-0.760075	0.00626	0.000348		0.144826	0.744067	0.510512
346	R_pOFC	posterior OFC Complex		-0.591368	0.024838	0.003381		-0.396888	0.152259	0.051599		-0.034508	0.947433	0.873744
347	R_PoI1	Area Posterior Insular 1		-0.872776	0.002986	0.000133		-0.732279	0.007721	0.000609		-0.362028	0.323234	0.083336
348	R_Ig	Insular Granular Complex		-0.591059	0.052731	0.010693		-0.75311	0.012328	0.001233		0.010875	0.975257	0.950876
349	R_FOP5	Area Frontal Opercular 5		-0.228212	0.539741	0.308852		-0.612706	0.058209	0.011953		0.496184	0.114763	0.006411
350	R_p10p	Area posterior 10p		-0.251354	0.459049	0.243551		-0.542195	0.073444	0.018361		-0.24079	0.44671	0.167516
351	R_p47r	Area posterior 47r		-0.285575	0.41823	0.216085		-0.163785	0.699677	0.489774		0.285733	0.406568	0.137781
352	R_TGv	Area TG Ventral		-0.470859	0.11873	0.03331		-0.6471	0.035674	0.005325		-0.456298	0.192812	0.031064
353	R_MBelt	Medial Belt Complex		-0.289579	0.292756	0.129009		-0.171135	0.655612	0.448002		-0.048972	0.939486	0.815694
354	R_LBelt	Lateral Belt Complex		-0.364256	0.256031	0.102412		-0.588668	0.019657	0.002512		0.188258	0.681925	0.412951
355	R_A4	Auditory 4 Complex		-0.577009	0.016768	0.001723		-0.56075	0.050513	0.00912		-0.216285	0.602973	0.306618
356	R_STSva	Area STSv anterior		-0.12464	0.663727	0.475023		-0.393803	0.139301	0.046075		0.172356	0.664022	0.383657
357	R_TE1m	Area TE1 Middle		-0.165122	0.650933	0.437572		-0.309661	0.190532	0.072394		0.045415	0.939486	0.8401
358	R_PI	Para-Insular Area		-0.701537	0.003658	0.000212		-0.060644	0.860433	0.786616		-0.146291	0.733175	0.474527
359	R_a32pr	Area anterior 32 prime		0.175455	0.603351	0.390502		-0.679163	0.004068	0.000203		0.184176	0.625393	0.326155
360	R_p24	Area posterior 24		-0.411405	0.200007	0.070545		-0.092736	0.76443	0.626967		-0.163595	0.684193	0.423175

## Sheet: Figure 4C XY vs. IGD
ROI Number	ROI ID	ROI Annotation		Cortical Volume			Surface Area			Cortical Thickness
				Standardized effect size (XY vs. IGD)	p value		Standardized effect size (XY vs. IGD)	p value		Standardized effect size (XY vs. IGD)	p value
1	L_V1	Primary Visual Cortex		0.361335	0.249592		0.407608	0.154844		0.033591	0.914061
2	L_MST	Medial Superior Temporal Area		-0.483713	0.149079		-0.467813	0.150982		-0.049656	0.860516
3	L_V6	Sixth Visual Area		-0.306344	0.333311		-0.252428	0.429665		-0.012739	0.967627
4	L_V2	Second Visual Area		0.357808	0.258389		0.42158	0.127963		-0.136242	0.632027
5	L_V3	Third Visual Area		0.191514	0.500486		0.129102	0.655749		0.189499	0.468245
6	L_V4	Fourth Visual Area		0.35546	0.25061		0.103446	0.71704		0.264851	0.326733
7	L_V8	Eighth Visual Area		0.183075	0.56061		0.123321	0.671431		0.169931	0.553597
8	L_4	Primary Motor Cortex		0.494988	0.070679		0.210252	0.483124		0.478671	0.09203
9	L_3b	Primary Sensory Cortex		0.33367	0.263571		0.165077	0.508054		0.129857	0.675899
10	L_FEF	Frontal Eye Fields		0.006507	0.98342		0.419738	0.187129		-0.352206	0.20447
11	L_PEF	Premotor Eye Field		0.055611	0.869454		-0.089817	0.782669		0.153528	0.58932
12	L_55b	Area 55b		0.050664	0.878731		0.051751	0.875865		0.091574	0.767072
13	L_V3A	Area V3A		-0.039213	0.898855		-0.317995	0.297712		0.443857	0.119846
14	L_RSC	RetroSplenial Complex		0.206145	0.500257		0.550706	0.05984		-0.281898	0.333707
15	L_POS2	Parieto-Occipital Sulcus Area 2		-0.629816	0.044115		-0.472659	0.143988		-0.324025	0.215186
16	L_V7	Seventh Visual Area		-0.60723	0.048885		-0.524702	0.075698		-0.082582	0.768998
17	L_IPS1	IntraParietal Sulcus Area 1		-0.419064	0.168363		-0.312992	0.279028		-0.287233	0.324411
18	L_FFC	Fusiform Face Complex		0.323781	0.284415		0.225412	0.415435		-0.014247	0.960173
19	L_V3B	Area V3B		-0.420905	0.168073		-0.302216	0.314718		-0.184792	0.5326
20	L_LO1	Area Lateral Occipital 1		-0.007167	0.982502		-0.220577	0.470831		0.394773	0.227567
21	L_LO2	Area Lateral Occipital 2		0.293883	0.375588		-0.034458	0.911492		0.315602	0.338344
22	L_PIT	Posterior InferoTemporal		-0.3807	0.219654		0.072426	0.811552		-0.341813	0.207172
23	L_MT	Middle Temporal Area		-0.22569	0.478442		-0.398685	0.209361		-0.098841	0.755764
24	L_A1	Primary Auditory Cortex		-0.096517	0.743906		-0.212563	0.447031		0.495399	0.089839
25	L_PSL	PeriSylvian Language Area		0.030201	0.921348		-0.100486	0.737027		0.525327	0.046868
26	L_SFL	Superior Frontal Language Area		-0.386042	0.245081		-0.293041	0.313046		-0.106838	0.73915
27	L_PCV	PreCuneus Visual Area		-0.319816	0.255421		-0.255345	0.405363		-0.259476	0.318572
28	L_STV	Superior Temporal Visual Area		0.038743	0.894346		0.08161	0.772585		-0.100185	0.717553
29	L_7Pm	Medial Area 7P		-0.473173	0.109144		-0.42673	0.176256		-0.310166	0.294897
30	L_7m	Area 7m		-0.54807	0.074324		-0.597342	0.05497		-0.054023	0.858249
31	L_POS1	Parieto-Occipital Sulcus Area 1		-0.318721	0.249822		-0.327372	0.273888		-0.280185	0.283936
32	L_23d	Area 23d		0.492021	0.095945		0.539049	0.0693		-0.095272	0.744423
33	L_v23ab	Area ventral 23 a+b		-0.122866	0.685131		-0.141124	0.621065		-0.000345	0.999065
34	L_d23ab	Area dorsal 23 a+b		0.359027	0.161326		0.573462	0.051928		0.005845	0.983439
35	L_31pv	Area 31p ventral		-0.300333	0.269508		-0.141219	0.622761		-0.292994	0.277386
36	L_5m	Area 5m		-0.396785	0.172865		-0.251406	0.398996		-0.322612	0.271571
37	L_5mv	Area 5m ventral		-0.311103	0.267792		-0.007781	0.979132		-0.516175	0.037225
38	L_23c	Area 23c		0.266022	0.379512		0.443692	0.140306		-0.26893	0.201226
39	L_5L	Area 5L		-0.221288	0.492104		0.003542	0.990882		-0.468433	0.140953
40	L_24dd	Dorsal Area 24d		-0.322392	0.241896		-0.101061	0.709327		-0.377654	0.176969
41	L_24dv	Ventral Area 24d		0.341294	0.257098		0.364216	0.214908		-0.304699	0.268217
42	L_7AL	Lateral Area 7A		-0.223086	0.444082		0.051214	0.858495		-0.437662	0.14667
43	L_SCEF	Supplementary and Cingulate Eye Field		-0.379452	0.142761		-0.540261	0.063046		0.206304	0.450291
44	L_6ma	Area 6m anterior		-0.150576	0.604692		-0.155765	0.563335		0.222378	0.4004
45	L_7Am	Medial Area 7A		-0.376162	0.227846		-0.132877	0.666421		-0.470544	0.107356
46	L_7PL	Lateral Area 7P		-0.581236	0.050556		-0.456671	0.132412		-0.36336	0.249084
47	L_7PC	Area 7PC		0.041839	0.894015		0.071587	0.82407		0.03953	0.878788
48	L_LIPv	Area Lateral IntraParietal ventral		0.048759	0.877418		-0.095755	0.754694		0.370292	0.174308
49	L_VIP	Ventral IntraParietal Complex		-0.39175	0.218304		-0.404358	0.207724		-0.109153	0.696162
50	L_MIP	Medial IntraParietal Area		-0.689175	0.019196		-0.598238	0.036971		-0.071847	0.805032
51	L_1	Area 1		-0.287508	0.275607		0.128207	0.556409		-0.566259	0.07738
52	L_2	Area 2		0.601609	0.042961		0.496873	0.088265		0.015102	0.951601
53	L_3a	Area 3a		0.399903	0.212738		0.225819	0.474581		0.175902	0.548367
54	L_6d	Dorsal area 6		0.14948	0.625286		-0.097193	0.749441		0.212712	0.447792
55	L_6mp	Area 6mp		0.170262	0.558398		-0.145159	0.610291		0.450714	0.114192
56	L_6v	Ventral Area 6		-0.51588	0.053613		-0.24568	0.409185		-0.165573	0.543883
57	L_p24pr	Area Posterior 24 prime		0.155691	0.592857		0.341965	0.221089		-0.185923	0.502653
58	L_33pr	Area 33 prime		0.139996	0.644473		0.28541	0.291679		-0.057247	0.854276
59	L_a24pr	Anterior 24 prime		0.040038	0.895019		0.420176	0.151808		-0.14382	0.596849
60	L_p32pr	Area p32 prime		-0.159031	0.593475		-0.017465	0.951394		-0.506507	0.058169
61	L_a24	Area a24		-0.30606	0.295645		-0.047206	0.865725		-0.20999	0.451921
62	L_d32	Area dorsal 32		-0.389857	0.170579		-0.486218	0.097958		-0.132942	0.598916
63	L_8BM	Area 8BM		-0.634401	0.033841		-0.572238	0.077846		-0.122109	0.605753
64	L_p32	Area p32		-0.144131	0.652324		-0.057485	0.841351		-0.092832	0.730411
65	L_10r	Area 10r		-0.113631	0.711678		0.0018	0.995341		-0.090142	0.735845
66	L_47m	Area 47m		-0.021722	0.944261		-0.369594	0.20035		0.469021	0.121272
67	L_8Av	Area 8Av		-0.395533	0.166006		-0.130149	0.646854		-0.370675	0.185881
68	L_8Ad	Area 8Ad		-0.038623	0.900104		-0.058928	0.853696		-0.000995	0.996796
69	L_9m	Area 9 Middle		-0.525942	0.026027		-0.385766	0.156458		-0.380537	0.09768
70	L_8BL	Area 8B Lateral		-0.329696	0.273372		-0.054381	0.860828		-0.422102	0.048671
71	L_9p	Area 9 Posterior		-0.176184	0.563659		-0.101673	0.74782		-0.309095	0.175278
72	L_10d	Area 10d		-0.06993	0.79456		-0.129566	0.650939		0.007664	0.977022
73	L_8C	Area 8C		-0.483665	0.0942		-0.411075	0.119835		-0.253457	0.276264
74	L_44	Area 44		0.151509	0.601898		-0.1559	0.580321		0.394759	0.180558
75	L_45	Area 45		-0.096651	0.713276		0.046457	0.870104		0.019296	0.935772
76	L_47l	Area 47 lateral		0.078226	0.78676		0.286141	0.299776		-0.201678	0.476149
77	L_a47r	Area anterior 47r		0.141056	0.581853		0.138689	0.568463		0.040716	0.857956
78	L_6r	Rostral Area 6		-0.243949	0.40483		-0.232364	0.432485		0.222606	0.38035
79	L_IFJa	Area IFJa		-0.292954	0.327497		-0.349433	0.201959		0.082646	0.747278
80	L_IFJp	Area IFJp		-0.410527	0.163535		-0.272296	0.310493		-0.264747	0.320213
81	L_IFSp	Area IFSp		0.046784	0.879725		-0.094099	0.744442		0.060673	0.82967
82	L_IFSa	Area IFSa		0.044915	0.879441		0.176546	0.544635		-0.292082	0.176864
83	L_p9-46v	Area posterior 9-46v		-0.142672	0.58561		-0.227434	0.376474		0.108893	0.635971
84	L_46	Area 46		-0.119802	0.678182		-0.022859	0.935957		-0.184057	0.484001
85	L_a9-46v	Area anterior 9-46v		0.152799	0.597197		0.3657	0.139445		-0.102924	0.682158
86	L_9-46d	Area 9-46d		0.054852	0.848761		-0.004462	0.987771		0.010276	0.95389
87	L_9a	Area 9 anterior		-0.139148	0.626719		-0.053579	0.861954		-0.003403	0.987038
88	L_10v	Area 10v		-0.236492	0.251996		-0.017873	0.946414		-0.385257	0.109757
89	L_a10p	Area anterior 10p		-0.254171	0.362475		-0.001634	0.995266		-0.39049	0.074447
90	L_10pp	Polar 10p		-0.081952	0.737151		0.104317	0.706838		-0.25212	0.356717
91	L_11l	Area 11l		-0.036551	0.889972		-0.191051	0.489305		0.44945	0.050801
92	L_13l	Area 13l		-0.008247	0.975144		-0.229345	0.392849		0.535454	0.049043
93	L_OFC	Orbital Frontal Complex		-0.015127	0.944874		0.691365	0.010747		-0.789239	0.001495
94	L_47s	Area 47s		0.034367	0.895197		-0.100395	0.732441		0.171316	0.586379
95	L_LIPd	Area Lateral IntraParietal dorsal		-0.060793	0.841455		-0.051433	0.862303		0.239384	0.385577
96	L_6a	Area 6 anterior		0.253262	0.367401		0.044742	0.863808		0.629245	0.009449
97	L_i6-8	Inferior 6-8 Transitional Area		-0.005174	0.987614		0.131179	0.680876		-0.164198	0.576169
98	L_s6-8	Superior 6-8 Transitional Area		0.340209	0.299444		0.103326	0.749518		0.345908	0.235115
99	L_43	Area 43		0.182022	0.576438		0.163048	0.621539		0.067901	0.803961
100	L_OP4	Area OP4/PV		0.133912	0.590038		0.229227	0.320234		-0.022376	0.93356
101	L_OP1	Area OP1/SII		-0.127512	0.612686		0.017009	0.944836		-0.201372	0.501612
102	L_OP2-3	Area OP2-3/VS		0.213959	0.464461		0.044545	0.883309		0.370627	0.181919
103	L_52	Area 52		-0.210148	0.460217		-0.033887	0.908677		-0.171312	0.539366
104	L_RI	RetroInsular Cortex		-0.139467	0.628139		-0.083638	0.778146		-0.250444	0.325347
105	L_PFcm	Area PFcm		-0.254812	0.338283		-0.105771	0.70132		-0.355546	0.200872
106	L_PoI2	Posterior Insular Area 2		0.215355	0.491121		0.297289	0.326447		-0.299606	0.365327
107	L_TA2	Area TA2		-0.191028	0.440035		0.024031	0.921708		0.055425	0.84897
108	L_FOP4	Frontal OPercular Area 4		-0.019027	0.94819		0.054891	0.848316		0.031643	0.90068
109	L_MI	Middle Insular Area		0.394628	0.198896		0.359822	0.25433		0.134116	0.648417
110	L_Pir	Pirform Cortex		0.233699	0.453409		-0.227316	0.480871		0.534917	0.109345
111	L_AVI	Anterior Ventral Insular Area		0.045697	0.859028		0.359254	0.238609		0.002062	0.993735
112	L_AAIC	Anterior Agranular Insula Complex		0.196623	0.501532		0.26095	0.395109		0.093543	0.750406
113	L_FOP1	Frontal Opercular Area 1		-0.101415	0.747302		-0.047339	0.874908		-0.261898	0.368554
114	L_FOP3	Frontal Opercular Area 3		0.232286	0.440121		0.049699	0.874433		0.284987	0.330592
115	L_FOP2	Frontal Opercular Area 2		0.042487	0.894764		0.23859	0.406914		-0.020007	0.945506
116	L_PFt	Area PFt		0.315027	0.253562		0.335192	0.230092		-0.101675	0.722698
117	L_AIP	Anterior IntraParietal Area		-0.218161	0.499695		-0.038602	0.901603		-0.144501	0.581145
118	L_EC	Entorhinal Cortex		0.313554	0.256242		-0.109532	0.714564		0.542751	0.080356
119	L_PreS	PreSubiculum		-0.312908	0.331369		-0.079808	0.806962		-0.311923	0.325577
120	L_H	Hippocampus		-0.468384	0.155489		0.113903	0.630301		-0.337405	0.276947
121	L_ProS	ProStriate Area		-0.055583	0.854587		-0.051898	0.869512		0.246276	0.412069
122	L_PeEc	Perirhinal Ectorhinal Cortex		0.389519	0.189032		0.329453	0.27709		0.384628	0.176214
123	L_STGa	Area STGa		-0.145819	0.609659		-0.150429	0.578157		0.030715	0.918976
124	L_PBelt	ParaBelt Complex		0.274107	0.330133		0.304753	0.238205		-0.396146	0.210205
125	L_A5	Auditory 5 Complex		0.259593	0.302604		0.292118	0.232606		0.425384	0.093491
126	L_PHA1	ParaHippocampal Area 1		0.088158	0.75913		-0.250983	0.387919		0.3545	0.211282
127	L_PHA3	ParaHippocampal Area 3		0.264613	0.335416		-0.120499	0.689053		0.294898	0.243369
128	L_STSda	Area STSd anterior		0.34157	0.223762		0.253043	0.32165		0.468559	0.095298
129	L_STSdp	Area STSd posterior		0.218699	0.462565		0.035138	0.896512		0.388328	0.185672
130	L_STSvp	Area STSv posterior		-0.147586	0.575909		-0.045623	0.85602		-0.138571	0.599911
131	L_TGd	Area TG dorsal		0.227596	0.41654		0.292941	0.268139		0.192677	0.471499
132	L_TE1a	Area TE1 anterior		0.272847	0.310756		0.229257	0.395997		0.115994	0.618536
133	L_TE1p	Area TE1 posterior		-0.275838	0.292215		-0.33767	0.266895		0.218141	0.350557
134	L_TE2a	Area TE2 anterior		0.155915	0.587757		0.215188	0.452151		0.121705	0.679384
135	L_TF	Area TF		0.177232	0.531179		0.23983	0.396955		-0.13634	0.648072
136	L_TE2p	Area TE2 posterior		0.045139	0.883438		0.011915	0.96539		0.350769	0.225405
137	L_PHT	Area PHT		-0.236169	0.402311		-0.281547	0.365757		0.165691	0.564411
138	L_PH	Area PH		0.154862	0.627726		-0.09346	0.761183		0.484097	0.141991
139	L_TPOJ1	Area TemporoParietoOccipital Junction 1		0.239493	0.457692		0.110884	0.715389		0.19689	0.505275
140	L_TPOJ2	Area TemporoParietoOccipital Junction 2		-0.113629	0.729869		-0.207938	0.49269		-0.166765	0.55698
141	L_TPOJ3	Area TemporoParietoOccipital Junction 3		-0.382264	0.240713		-0.256484	0.409468		-0.122037	0.642066
142	L_DVT	Dorsal Transitional Visual Area		-0.407067	0.172684		-0.374429	0.231752		-0.204815	0.506747
143	L_PGp	Area PGp		-0.126771	0.678757		-0.419704	0.139551		0.310056	0.2855
144	L_IP2	Area IntraParietal 2		0.134396	0.654708		0.052669	0.86004		-0.180405	0.465762
145	L_IP1	Area IntraParietal 1		0.13987	0.635629		0.1761	0.525135		0.301132	0.288979
146	L_IP0	Area IntraParietal 0		-0.047546	0.87071		-0.136319	0.645033		0.311412	0.255072
147	L_PFop	Area PF opercular		0.146763	0.558144		0.123327	0.656852		-0.295029	0.319126
148	L_PF	Area PF Complex		-0.172228	0.529003		-0.154435	0.595005		-0.062395	0.81561
149	L_PFm	Area PFm Complex		0.183202	0.543343		0.085273	0.781496		0.253505	0.283334
150	L_PGi	Area PGi		-0.197905	0.429354		-0.106603	0.693947		-0.29974	0.14933
151	L_PGs	Area PGs		0.193293	0.495131		0.044265	0.871679		0.141897	0.592655
152	L_V6A	Area V6A		-0.244593	0.449051		-0.306545	0.301435		-0.062248	0.849596
153	L_VMV1	VentroMedial Visual Area 1		0.565778	0.051295		0.165087	0.575202		0.554144	0.037016
154	L_VMV3	VentroMedial Visual Area 3		0.501915	0.107444		0.216349	0.468655		0.599731	0.03802
155	L_PHA2	ParaHippocampal Area 2		-0.309119	0.308308		-0.335654	0.296984		0.191046	0.480966
156	L_V4t	Area V4t		-0.02889	0.931614		-0.277705	0.376402		0.345692	0.273928
157	L_FST	Area FST		-0.275505	0.38432		-0.522324	0.099485		0.350407	0.211407
158	L_V3CD	Area V3CD		-0.30667	0.290085		-0.307467	0.320688		0.111212	0.73057
159	L_LO3	Area Lateral Occipital 3		-0.480346	0.109797		-0.440534	0.131228		-0.085127	0.712696
160	L_VMV2	VentroMedial Visual Area 2		0.062957	0.828921		-0.195139	0.478336		0.541369	0.07536
161	L_31pd	Area 31pd		-0.663665	0.023171		-0.511664	0.085365		-0.231695	0.394423
162	L_31a	Area 31a		0.367957	0.262225		0.394943	0.223193		0.043323	0.888624
163	L_VVC	Ventral Visual Complex		-0.153377	0.612182		0.074966	0.796992		-0.227322	0.37623
164	L_25	Area 25		0.484182	0.064324		0.312346	0.203839		0.524125	0.083077
165	L_s32	Area s32		0.240648	0.446787		0.119184	0.667611		0.111878	0.689198
166	L_pOFC	posterior OFC Complex		-0.420966	0.1291		0.02204	0.935494		0.037286	0.886572
167	L_PoI1	Area Posterior Insular 1		0.203633	0.486195		0.102299	0.736115		0.001151	0.997217
168	L_Ig	Insular Granular Complex		0.292046	0.346399		0.228124	0.485484		0.422767	0.14016
169	L_FOP5	Area Frontal Opercular 5		0.308784	0.250621		0.322961	0.288418		0.044088	0.868362
170	L_p10p	Area posterior 10p		-0.024633	0.92703		0.123967	0.675736		-0.067885	0.737266
171	L_p47r	Area posterior 47r		0.207308	0.47849		0.419861	0.119475		-0.298195	0.220113
172	L_TGv	Area TG Ventral		0.600914	0.047866		0.522298	0.07208		0.110951	0.71826
173	L_MBelt	Medial Belt Complex		-0.07466	0.794134		0.046379	0.853155		-0.271981	0.35305
174	L_LBelt	Lateral Belt Complex		0.253798	0.378552		0.070803	0.792427		0.054382	0.855832
175	L_A4	Auditory 4 Complex		0.422459	0.098685		0.443748	0.074397		0.009217	0.974122
176	L_STSva	Area STSv anterior		0.134927	0.661231		0.007339	0.977044		0.288191	0.171362
177	L_TE1m	Area TE1 Middle		-0.057817	0.847963		-0.019044	0.947264		-0.142029	0.63614
178	L_PI	Para-Insular Area		-0.714179	0.008927		-0.303366	0.246735		-0.912051	0.002291
179	L_a32pr	Area anterior 32 prime		-0.534698	0.102194		-0.448815	0.130101		-0.293407	0.225629
180	L_p24	Area posterior 24		0.238033	0.457699		0.10971	0.707073		0.275833	0.367186
181	R_V1	Primary Visual Cortex		0.445614	0.148324		0.502708	0.08757		0.105676	0.736383
182	R_MST	Medial Superior Temporal Area		0.089558	0.760474		0.36292	0.228292		-0.473146	0.119774
183	R_V6	Sixth Visual Area		-0.004447	0.988447		-0.143053	0.611543		0.410889	0.167049
184	R_V2	Second Visual Area		0.468301	0.106505		0.608897	0.028072		-0.057459	0.85661
185	R_V3	Third Visual Area		0.748098	0.016474		0.54722	0.049512		0.407128	0.169681
186	R_V4	Fourth Visual Area		0.578444	0.051055		0.514155	0.05824		0.251645	0.35272
187	R_V8	Eighth Visual Area		-0.017781	0.949484		0.1952	0.488422		-0.20668	0.495191
188	R_4	Primary Motor Cortex		0.127145	0.638577		-0.263791	0.220925		0.494474	0.056397
189	R_3b	Primary Sensory Cortex		0.046046	0.879181		0.225291	0.395467		-0.161119	0.605935
190	R_FEF	Frontal Eye Fields		0.30912	0.303958		0.392598	0.161292		0.257061	0.385507
191	R_PEF	Premotor Eye Field		0.251649	0.411715		0.246536	0.356506		0.371394	0.209046
192	R_55b	Area 55b		0.273018	0.385497		0.118165	0.658416		0.135705	0.649906
193	R_V3A	Area V3A		0.176857	0.574415		0.195785	0.499969		0.256548	0.424497
194	R_RSC	RetroSplenial Complex		0.473717	0.084799		0.669503	0.009686		0.052169	0.870144
195	R_POS2	Parieto-Occipital Sulcus Area 2		0.01079	0.965697		-0.163311	0.540623		0.135094	0.590609
196	R_V7	Seventh Visual Area		0.431142	0.151305		0.159357	0.557217		0.401968	0.197744
197	R_IPS1	IntraParietal Sulcus Area 1		0.022202	0.939582		0.093901	0.727119		-0.119168	0.687367
198	R_FFC	Fusiform Face Complex		-0.046697	0.879464		-0.197323	0.491988		0.206586	0.470584
199	R_V3B	Area V3B		0.170898	0.505043		0.31286	0.169209		-0.178625	0.499824
200	R_LO1	Area Lateral Occipital 1		0.414782	0.17874		0.299995	0.320452		0.01515	0.957554
201	R_LO2	Area Lateral Occipital 2		0.285134	0.37955		0.430334	0.159164		0.082867	0.804681
202	R_PIT	Posterior InferoTemporal		0.412053	0.1746		0.315151	0.302482		-0.004257	0.989699
203	R_MT	Middle Temporal Area		0.104658	0.714274		0.214644	0.484749		-0.022878	0.94059
204	R_A1	Primary Auditory Cortex		0.353179	0.264747		-0.121257	0.68294		0.318589	0.261449
205	R_PSL	PeriSylvian Language Area		0.026507	0.934894		0.148679	0.646732		-0.144607	0.625274
206	R_SFL	Superior Frontal Language Area		-0.059347	0.847307		0.059846	0.842849		-0.280902	0.364511
207	R_PCV	PreCuneus Visual Area		-0.282338	0.365253		-0.500795	0.103642		0.236683	0.423844
208	R_STV	Superior Temporal Visual Area		0.684761	0.031578		0.542298	0.084797		-0.00785	0.977581
209	R_7Pm	Medial Area 7P		-0.657494	0.022475		-0.828442	0.008019		0.043637	0.876234
210	R_7m	Area 7m		-0.568707	0.045045		-0.545	0.05819		0.183736	0.429371
211	R_POS1	Parieto-Occipital Sulcus Area 1		0.181439	0.514229		0.23451	0.417888		-0.018518	0.946778
212	R_23d	Area 23d		0.180431	0.455799		0.166798	0.537189		-0.184555	0.492533
213	R_v23ab	Area ventral 23 a+b		0.373889	0.191995		0.331959	0.244538		-0.033743	0.877805
214	R_d23ab	Area dorsal 23 a+b		-0.020159	0.930767		0.653682	0.00321		-0.900933	6e-05
215	R_31pv	Area 31p ventral		-0.201755	0.405948		0.080897	0.735032		-0.640789	0.00642
216	R_5m	Area 5m		-0.548558	0.063468		-0.49763	0.085116		-0.541765	0.057241
217	R_5mv	Area 5m ventral		-0.856278	0.004358		-0.575682	0.063857		-0.758737	0.006486
218	R_23c	Area 23c		-0.20167	0.52543		-0.202891	0.506967		-0.240535	0.351901
219	R_5L	Area 5L		-0.356929	0.269672		-0.51236	0.106943		-0.280385	0.323715
220	R_24dd	Dorsal Area 24d		-0.264185	0.345643		-0.429093	0.140567		0.217883	0.423125
221	R_24dv	Ventral Area 24d		0.065654	0.818922		-0.109904	0.719604		0.419163	0.104375
222	R_7AL	Lateral Area 7A		-0.521559	0.076401		-0.22879	0.44953		-0.476611	0.114907
223	R_SCEF	Supplementary and Cingulate Eye Field		-0.222391	0.376658		-0.539907	0.06396		0.291481	0.304403
224	R_6ma	Area 6m anterior		0.127673	0.692586		0.182079	0.565301		-0.127863	0.555477
225	R_7Am	Medial Area 7A		-0.97851	0.000913		-0.774309	0.013123		-0.223518	0.474172
226	R_7PL	Lateral Area 7P		-0.472321	0.117525		-0.658115	0.027385		-0.114659	0.698231
227	R_7PC	Area 7PC		-0.304094	0.263579		-0.310802	0.266868		-0.223426	0.434676
228	R_LIPv	Area Lateral IntraParietal ventral		-0.690503	0.017385		-0.394111	0.208208		-0.911925	0.001432
229	R_VIP	Ventral IntraParietal Complex		-0.227866	0.480819		-0.65697	0.02192		0.210421	0.486447
230	R_MIP	Medial IntraParietal Area		-0.495067	0.074652		-0.296976	0.23367		-0.142703	0.625525
231	R_1	Area 1		0.116218	0.655937		0.251568	0.289509		-0.282818	0.355694
232	R_2	Area 2		0.099648	0.760501		0.227193	0.474721		-0.440013	0.095802
233	R_3a	Area 3a		-0.157381	0.625543		-0.131452	0.637372		0.1054	0.725223
234	R_6d	Dorsal area 6		0.549027	0.077687		0.295344	0.275257		0.242958	0.43502
235	R_6mp	Area 6mp		0.047969	0.884325		-0.161996	0.607341		0.481088	0.106221
236	R_6v	Ventral Area 6		0.500332	0.045762		0.151078	0.556223		0.361428	0.165046
237	R_p24pr	Area Posterior 24 prime		-0.555814	0.057689		-0.350185	0.170887		0.045595	0.875441
238	R_33pr	Area 33 prime		0.046388	0.874733		0.150129	0.528211		-0.009965	0.976581
239	R_a24pr	Anterior 24 prime		0.174752	0.510195		-0.061367	0.821887		0.283136	0.286848
240	R_p32pr	Area p32 prime		-0.447584	0.162515		-0.465529	0.106925		-0.210564	0.420266
241	R_a24	Area a24		-0.143871	0.621157		-0.451988	0.086597		0.313578	0.237417
242	R_d32	Area dorsal 32		-0.47642	0.117054		-0.453257	0.144674		-0.045139	0.863231
243	R_8BM	Area 8BM		-0.772356	0.001624		-0.709571	0.015218		0.213008	0.45443
244	R_p32	Area p32		0.074753	0.804737		-0.160654	0.510095		0.176605	0.570817
245	R_10r	Area 10r		-0.337702	0.232749		-0.359038	0.222173		-0.222427	0.368601
246	R_47m	Area 47m		0.272619	0.401915		-0.131591	0.660672		0.515673	0.090911
247	R_8Av	Area 8Av		-0.136559	0.605662		-0.144127	0.573384		0.120337	0.557567
248	R_8Ad	Area 8Ad		-0.224638	0.374066		-0.336229	0.174619		0.014741	0.952036
249	R_9m	Area 9 Middle		-0.319564	0.250648		-0.243563	0.388822		-0.007506	0.975279
250	R_8BL	Area 8B Lateral		-0.610683	0.021873		-0.570811	0.036548		4.5e-05	0.999838
251	R_9p	Area 9 Posterior		-0.270346	0.352239		-0.285273	0.316342		-0.168832	0.492705
252	R_10d	Area 10d		-0.099112	0.748996		-0.118689	0.647637		-0.175774	0.531312
253	R_8C	Area 8C		-0.258962	0.376281		-0.399432	0.111094		0.139241	0.581083
254	R_44	Area 44		-0.405593	0.185271		-0.584473	0.062391		0.031768	0.881873
255	R_45	Area 45		-0.681591	0.029509		-0.762589	0.016309		-0.040456	0.874853
256	R_47l	Area 47 lateral		0.079594	0.787258		0.012124	0.966123		0.004642	0.987392
257	R_a47r	Area anterior 47r		-0.237283	0.357571		-0.185747	0.46569		-0.099782	0.63283
258	R_6r	Rostral Area 6		-0.337001	0.209606		-0.358904	0.182265		0.242255	0.290519
259	R_IFJa	Area IFJa		-0.530333	0.096592		-0.683488	0.027473		0.037979	0.89259
260	R_IFJp	Area IFJp		0.027078	0.927676		-0.025029	0.923861		0.22499	0.404976
261	R_IFSp	Area IFSp		-0.468439	0.135022		-0.747649	0.018778		0.364927	0.148049
262	R_IFSa	Area IFSa		-0.418417	0.166459		-0.560047	0.086682		0.229027	0.340848
263	R_p9-46v	Area posterior 9-46v		-0.4631	0.117308		-0.587219	0.057065		-0.105426	0.527398
264	R_46	Area 46		-0.37171	0.197876		-0.414433	0.13398		-0.086238	0.726424
265	R_a9-46v	Area anterior 9-46v		-0.561292	0.068926		-0.531984	0.06791		-0.34593	0.213437
266	R_9-46d	Area 9-46d		-0.274934	0.324424		-0.271989	0.323775		-0.063868	0.773273
267	R_9a	Area 9 anterior		-0.368576	0.192776		-0.224678	0.40598		-0.46755	0.042658
268	R_10v	Area 10v		-0.276405	0.262729		-0.498469	0.059334		0.153707	0.492511
269	R_a10p	Area anterior 10p		0.138765	0.594209		0.166406	0.535234		-0.029593	0.898688
270	R_10pp	Polar 10p		-0.446269	0.08138		-0.401826	0.107983		-0.070059	0.771236
271	R_11l	Area 11l		-0.094951	0.714506		-0.222202	0.395283		0.426145	0.112449
272	R_13l	Area 13l		0.530652	0.065706		0.311739	0.288004		0.561396	0.046998
273	R_OFC	Orbital Frontal Complex		-0.303685	0.18555		0.582974	0.034014		-0.947045	0.000525
274	R_47s	Area 47s		0.041336	0.892478		-0.056865	0.844434		0.326429	0.258675
275	R_LIPd	Area Lateral IntraParietal dorsal		-0.720295	0.018607		-0.350069	0.267654		-0.716724	0.012951
276	R_6a	Area 6 anterior		0.073604	0.806608		0.080599	0.774818		0.322877	0.196589
277	R_i6-8	Inferior 6-8 Transitional Area		0.017732	0.949982		0.065997	0.810113		-0.152515	0.517258
278	R_s6-8	Superior 6-8 Transitional Area		0.078214	0.804346		-0.037961	0.901646		0.274896	0.29774
279	R_43	Area 43		-0.399479	0.162143		-0.489452	0.084637		0.027819	0.920057
280	R_OP4	Area OP4/PV		-0.204098	0.443667		0.030336	0.915636		0.008256	0.974631
281	R_OP1	Area OP1/SII		-0.495126	0.134802		-0.151478	0.630618		-0.280679	0.392608
282	R_OP2-3	Area OP2-3/VS		-0.056116	0.859145		-0.125071	0.695259		0.077288	0.753478
283	R_52	Area 52		-0.274482	0.380489		-0.117026	0.677349		-0.190286	0.530652
284	R_RI	RetroInsular Cortex		0.11304	0.73522		-0.092527	0.777855		-0.02807	0.925462
285	R_PFcm	Area PFcm		0.228106	0.470035		0.225446	0.490491		-0.227674	0.442541
286	R_PoI2	Posterior Insular Area 2		-0.079861	0.77076		0.516603	0.060393		-0.86656	0.003012
287	R_TA2	Area TA2		-0.419229	0.047145		-0.302126	0.197201		-0.376914	0.213838
288	R_FOP4	Frontal OPercular Area 4		-0.22012	0.502863		-0.170913	0.599522		0.043077	0.876289
289	R_MI	Middle Insular Area		0.145173	0.627818		0.370123	0.239249		-0.411943	0.175358
290	R_Pir	Pirform Cortex		0.20773	0.531707		0.209218	0.532504		0.011861	0.971524
291	R_AVI	Anterior Ventral Insular Area		-0.188342	0.517813		0.096066	0.75243		0.111309	0.690472
292	R_AAIC	Anterior Agranular Insula Complex		-0.159937	0.514334		0.15629	0.617786		-0.478895	0.117066
293	R_FOP1	Frontal Opercular Area 1		-0.018681	0.947103		-0.324194	0.22159		0.183275	0.564284
294	R_FOP3	Frontal Opercular Area 3		-0.110868	0.723788		-0.107921	0.73399		0.066684	0.82224
295	R_FOP2	Frontal Opercular Area 2		-0.169626	0.588192		-0.179378	0.531755		-0.194939	0.517312
296	R_PFt	Area PFt		-0.072183	0.821296		0.045185	0.889172		-0.311399	0.318461
297	R_AIP	Anterior IntraParietal Area		-0.638165	0.030109		-0.453242	0.1211		-0.616673	0.032914
298	R_EC	Entorhinal Cortex		0.05677	0.83648		-0.369783	0.185587		0.895624	0.003838
299	R_PreS	PreSubiculum		0.687659	0.021985		0.369605	0.242559		0.573151	0.080255
300	R_H	Hippocampus		-0.31088	0.318268		-0.101471	0.679825		0.054373	0.869492
301	R_ProS	ProStriate Area		0.378036	0.2419		0.302591	0.340975		-0.027761	0.929111
302	R_PeEc	Perirhinal Ectorhinal Cortex		0.159972	0.627561		-0.089842	0.782638		0.495897	0.104229
303	R_STGa	Area STGa		-0.174204	0.557225		-0.335006	0.199098		-0.191232	0.552557
304	R_PBelt	ParaBelt Complex		0.039784	0.899831		-0.021874	0.937873		0.021866	0.945965
305	R_A5	Auditory 5 Complex		0.441591	0.021969		0.095721	0.655805		0.459907	0.086386
306	R_PHA1	ParaHippocampal Area 1		0.418024	0.149083		0.290434	0.293765		0.586317	0.047918
307	R_PHA3	ParaHippocampal Area 3		-0.459555	0.131213		-0.347399	0.258127		-0.158604	0.547768
308	R_STSda	Area STSd anterior		-0.514455	0.055627		-0.245098	0.344443		-0.609233	0.019372
309	R_STSdp	Area STSd posterior		0.009943	0.97089		0.021395	0.934667		-0.137148	0.620309
310	R_STSvp	Area STSv posterior		-0.075578	0.774623		-0.169189	0.530439		0.30732	0.238545
311	R_TGd	Area TG dorsal		0.095049	0.673222		-0.118386	0.64824		0.202204	0.48906
312	R_TE1a	Area TE1 anterior		0.176106	0.553131		-0.200527	0.450443		0.435353	0.103095
313	R_TE1p	Area TE1 posterior		0.566242	0.030424		-0.115804	0.677899		0.963061	0.001021
314	R_TE2a	Area TE2 anterior		-0.272881	0.292577		-0.1151	0.65537		-0.170843	0.497378
315	R_TF	Area TF		0.011878	0.964803		-0.291689	0.334751		0.132311	0.582201
316	R_TE2p	Area TE2 posterior		-0.378722	0.166724		-0.317363	0.204023		-0.279259	0.276431
317	R_PHT	Area PHT		0.405986	0.144283		0.370723	0.186872		0.214288	0.496519
318	R_PH	Area PH		0.012773	0.961384		0.187537	0.478116		0.06636	0.815574
319	R_TPOJ1	Area TemporoParietoOccipital Junction 1		0.658121	0.027184		0.72635	0.011213		0.183254	0.419689
320	R_TPOJ2	Area TemporoParietoOccipital Junction 2		0.518786	0.069685		0.49191	0.103014		0.207104	0.404713
321	R_TPOJ3	Area TemporoParietoOccipital Junction 3		0.218751	0.481823		0.237914	0.434317		0.119604	0.650037
322	R_DVT	Dorsal Transitional Visual Area		0.39205	0.118302		0.098575	0.691075		0.348136	0.161363
323	R_PGp	Area PGp		0.369905	0.206663		0.209294	0.439757		0.330813	0.27568
324	R_IP2	Area IntraParietal 2		-0.326131	0.296522		-0.096926	0.754265		-0.610257	0.019792
325	R_IP1	Area IntraParietal 1		0.004979	0.984178		0.098227	0.684213		0.004803	0.986169
326	R_IP0	Area IntraParietal 0		0.413191	0.1278		0.392484	0.117981		0.032746	0.907591
327	R_PFop	Area PF opercular		0.089311	0.775498		-0.028434	0.93101		0.126015	0.610553
328	R_PF	Area PF Complex		0.107212	0.717903		0.158288	0.617907		-0.210531	0.373807
329	R_PFm	Area PFm Complex		0.328359	0.213786		0.352076	0.202579		-0.009057	0.966553
330	R_PGi	Area PGi		0.338672	0.230489		0.444306	0.116093		-0.074508	0.790901
331	R_PGs	Area PGs		0.562376	0.043607		0.413362	0.105315		0.263487	0.386061
332	R_V6A	Area V6A		0.529492	0.077815		0.090252	0.744414		0.851632	0.007358
333	R_VMV1	VentroMedial Visual Area 1		0.416044	0.146705		0.551411	0.061956		0.049159	0.856552
334	R_VMV3	VentroMedial Visual Area 3		-0.295551	0.289655		-0.391234	0.13428		0.479607	0.103349
335	R_PHA2	ParaHippocampal Area 2		0.02606	0.919745		-0.220691	0.432797		0.429721	0.10193
336	R_V4t	Area V4t		0.118934	0.722249		0.227256	0.464813		-0.148823	0.649839
337	R_FST	Area FST		0.496194	0.067486		0.465958	0.09821		0.085952	0.723661
338	R_V3CD	Area V3CD		0.277475	0.315512		0.27403	0.289368		0.293057	0.28082
339	R_LO3	Area Lateral Occipital 3		0.382954	0.230356		0.170402	0.580122		0.021102	0.938467
340	R_VMV2	VentroMedial Visual Area 2		0.300813	0.299797		0.147753	0.6115		0.289465	0.327823
341	R_31pd	Area 31pd		-0.041942	0.900019		-0.240175	0.432132		-0.161645	0.549342
342	R_31a	Area 31a		-0.105407	0.745533		-0.021469	0.941571		-0.292549	0.306455
343	R_VVC	Ventral Visual Complex		-0.059084	0.794056		-0.410217	0.124176		0.694026	0.011897
344	R_25	Area 25		0.199935	0.506043		0.183036	0.559378		-0.066271	0.81074
345	R_s32	Area s32		0.021619	0.937168		-0.107308	0.704205		-0.042823	0.871454
346	R_pOFC	posterior OFC Complex		0.241777	0.391304		0.586358	0.047313		-0.176009	0.529882
347	R_PoI1	Area Posterior Insular 1		0.275957	0.334809		0.38857	0.161862		-0.347599	0.253105
348	R_Ig	Insular Granular Complex		0.275897	0.351204		0.307851	0.329461		-0.187285	0.500746
349	R_FOP5	Area Frontal Opercular 5		0.050244	0.857979		-0.073702	0.818625		-0.020463	0.931495
350	R_p10p	Area posterior 10p		-0.149346	0.600709		-0.195121	0.462954		-0.211858	0.414076
351	R_p47r	Area posterior 47r		-0.105835	0.734899		-0.236727	0.445954		-0.050165	0.853696
352	R_TGv	Area TG Ventral		0.373601	0.169144		0.183732	0.531957		0.18734	0.456911
353	R_MBelt	Medial Belt Complex		-0.102672	0.730247		-0.252677	0.351211		0.127449	0.664839
354	R_LBelt	Lateral Belt Complex		-0.069164	0.82376		0.016537	0.957771		-0.001973	0.99517
355	R_A4	Auditory 4 Complex		0.253278	0.257828		-0.025496	0.914871		0.619505	0.023642
356	R_STSva	Area STSv anterior		0.043395	0.882418		-0.170975	0.512799		0.217661	0.434355
357	R_TE1m	Area TE1 Middle		0.099012	0.758239		-0.196478	0.479993		-0.005382	0.986473
358	R_PI	Para-Insular Area		-0.699741	0.005979		-0.451567	0.071605		-0.614046	0.022575
359	R_a32pr	Area anterior 32 prime		-0.662696	0.025679		-0.658046	0.024338		-0.079077	0.76897
360	R_p24	Area posterior 24		0.561973	0.063994		-0.187769	0.523819		0.795025	0.003371
